# Supplementary material for: miR1908-5p regulates energy homeostasis in hepatocyte models
Source: Sci Rep. 2021 Dec 9;11:23748. doi: 10.1038/s41598-021-03156-4 (PMC8660805; doi:10.1038/s41598-021-03156-4)
Supplement: Supplementary file 1 — Supplementary Information 1. [file 41598_2021_3156_MOESM1_ESM.xlsx]

## Sheet: TableS1
Table S1. FDR signficant hits impacted by miR1908-5p treatment in primary hepatocytes. IDs highlighted in yellow are putative transcritps without Gene Symbols.
Affymetrix ID	Fold Change	P-val	FDR P-val	Gene Symbol	Description
16833518	-4.65	3.17e-07	0.0057	AATF	apoptosis antagonizing transcription factor
16862385	-3.41	2.36e-07	0.0057	CYP2B6	cytochrome P450, family 2, subfamily B, polypeptide 6
16870432	-5.17	3.53e-07	0.0057	FKBP8	FK506 binding protein 8
16857093	-4.06	8.02e-07	0.0068	CREB3L3	cAMP responsive element binding protein 3-like 3
16859486	-3.48	6.85e-07	0.0068	DDA1	DET1 and DDB1 associated 1
16705715	-3.56	8.65e-07	0.0068	EIF4EBP2	eukaryotic translation initiation factor 4E binding protein 2
16660976	-2.77	9.8e-07	0.0068	SEPN1	selenoprotein N, 1
16681611	-3.74	1.25e-06	0.0068	SRM	spermidine synthase
17124892	-3.61	1.27e-06	0.0068
16991151	-2.67	3.07e-06	0.0148	SYNPO	synaptopodin
16856350	-3.14	3.98e-06	0.0169	CNN2	calponin 2
16721479	-3.32	4.21e-06	0.0169	ILK	integrin linked kinase
16702005	-3.27	4.92e-06	0.0182
17090373	-2.32	7.29e-06	0.0251	ABL1	ABL proto-oncogene 1, non-receptor tyrosine kinase
16857897	-2.4	8.8e-06	0.0283	RAB11B	RAB11B, member RAS oncogene family
16874419	-2.27	1.12e-05	0.0315	AKT1S1; PNKP	AKT1 substrate 1 (proline rich); polynucleotide kinase 3-phosphatase
16815137	-2.94	1.16e-05	0.0315	ATP6V0C	ATPase, H+ transporting, lysosomal 16kDa, V0 subunit c
16858321	-2.29	1.33e-05	0.0315	CARM1	coactivator-associated arginine methyltransferase 1
16761663	-2.61	1.44e-05	0.0315	HEBP1; GPRC5D	heme binding protein 1; G protein-coupled receptor, class C, group 5, member D
17047504	-2.22	1.18e-05	0.0315	HSPB1	heat shock 27kDa protein 1
16752877	-2.36	1.42e-05	0.0315	INHBE	inhibin beta E
16932204	-3.4	1.28e-05	0.0315	SLC25A1	solute carrier family 25 (mitochondrial carrier; citrate transporter), member 1
16703407	-2.63	2.07e-05	0.0384	APBB1IP	amyloid beta (A4) precursor protein-binding, family B, member 1 interacting protein
17021217	-2.32	2.02e-05	0.0384	ME1	malic enzyme 1, NADP(+)-dependent, cytosolic
17003745	2.2	1.98e-05	0.0384
16711338	-4.28	2.02e-05	0.0384
16812831	-2.08	2.17e-05	0.0387	SEC11A	SEC11 homolog A, signal peptidase complex subunit
16681477	-2.52	2.33e-05	0.0388	CLSTN1	calsyntenin 1
16842821	-2.48	2.54e-05	0.0388	FAM222B	family with sequence similarity 222, member B
16804942	-2.59	2.55e-05	0.0388	FURIN	furin (paired basic amino acid cleaving enzyme)
16744125	-1.97	2.43e-05	0.0388	KDELC2	KDEL (Lys-Asp-Glu-Leu) containing 2
17124802	2.43	2.58e-05	0.0388
16891774	3.1	2.8e-05	0.0394	CCL20	chemokine (C-C motif) ligand 20
17070767	-2.35	2.79e-05	0.0394	MIR4661	microRNA 4661
16745922	-1.91	2.94e-05	0.0394	SRPR	signal recognition particle receptor (docking protein)
17125294	-1.87	2.88e-05	0.0394
16995645	-2.57	3.25e-05	0.0401	DAB2; C9	Dab, mitogen-responsive phosphoprotein, homolog 2 (Drosophila); complement component 9
16856765	-1.98	3.39e-05	0.0401	SPPL2B	signal peptide peptidase like 2B
16849652	-2.59	3.37e-05	0.0401	TBC1D16	TBC1 domain family, member 16
17125292	-1.88	3.1e-05	0.0401
17125568	-1.85	3.41e-05	0.0401
17108096	-1.98	3.58e-05	0.0411	ABCD1	ATP binding cassette subfamily D member 1
16701092	-1.99	3.72e-05	0.0417	OPN3	opsin 3
16856476	-2.64	4.02e-05	0.044	ATP5D	ATP synthase, H+ transporting, mitochondrial F1 complex, delta subunit
16735303	2.85	4.15e-05	0.0445	LOC283299	uncharacterized LOC283299
16821296	-2.8	4.32e-05	0.0453	CMIP	c-Maf inducing protein
17050120	-2.52	4.62e-05	0.0474	LOC105375440	uncharacterized LOC105375440
17125220	-2.48	4.79e-05	0.0481
16968077	-2.08	5.07e-05	0.0499	CCNG2	cyclin G2

## Sheet: TableS2
Table S2. Over-Representation analysis of transcripts impacted by miR1908-5p mimic in primary hepatocytes. 3919 nominally changed user IDs were submitted to analysis via WebGestalt. 2531 user IDs are unambiguously mapped to 2329 unique entrezgene IDs. For reactome, 1089 IDs were annotated to the selected functional categories and also in the reference list, which are used for the enrichment analy…
	Reactome
Gene Set	Description	Size	Expect	Ratio	P Value	FDR (B-H corrected)
R-HSA-8854214	TBC/RABGAPs	45	4.8946	3.0646	4.711e-05	0.080369
R-HSA-2173793	Transcriptional activity of SMAD2/SMAD3:SMAD4 heterotrimer	38	4.1332	3.1452	0.00011095	0.09464
R-HSA-381042	PERK regulates gene expression	27	2.9368	3.4051	0.00033023	0.17898
R-HSA-446353	Cell-extracellular matrix interactions	15	1.6315	4.2904	0.00051678	0.17898
R-HSA-380994	ATF4 activates genes	24	2.6105	3.4477	0.00059094	0.17898
R-HSA-556833	Metabolism of lipids	698	75.921	1.3567	0.00062948	0.17898
R-HSA-1368108	BMAL1:CLOCK,NPAS2 activates circadian gene expression	26	2.828	3.1825	0.0011554	0.26
R-HSA-2151201	Transcriptional activation of mitochondrial biogenesis	53	5.7648	2.4285	0.0012192	0.26
R-HSA-2173796	SMAD2/SMAD3:SMAD4 heterotrimer regulates transcription	27	2.9368	3.0646	0.001568	0.27927
R-HSA-3247509	Chromatin modifying enzymes	267	29.041	1.5495	0.0018007	0.27927
	Gene Ontology
Gene Set	Description	Size	Expect	Ratio	P Value	FDR
GO:0033554	cellular response to stress	1772	181.88	1.3416	4.0622e-07	0.0024955
GO:0070848	response to growth factor	651	66.819	1.5864	8.7845e-07	0.0024955
GO:0034976	response to endoplasmic reticulum stress	256	26.276	1.979	1.1068e-06	0.0024955
GO:0006468	protein phosphorylation	1769	181.57	1.3273	1.1361e-06	0.0024955
GO:0044093	positive regulation of molecular function	1628	167.1	1.3405	1.4004e-06	0.0024955
GO:0009894	regulation of catabolic process	826	84.781	1.498	1.689e-06	0.0024955
GO:0071363	cellular response to growth factor stimulus	623	63.945	1.5795	1.9515e-06	0.0024955
GO:0009719	response to endogenous stimulus	1499	153.86	1.3454	2.9119e-06	0.0032581
GO:0031329	regulation of cellular catabolic process	725	74.414	1.5185	3.3589e-06	0.0033406
GO:0009890	negative regulation of biosynthetic process	1438	147.6	1.3415	5.9571e-06	0.0051999
GO:0031327	negative regulation of cellular biosynthetic process	1414	145.13	1.3436	6.3902e-06	0.0051999
GO:0006914	autophagy	451	46.291	1.6418	9.1117e-06	0.0062737
GO:0061919	process utilizing autophagic mechanism	451	46.291	1.6418	9.1117e-06	0.0062737
GO:0043085	positive regulation of catalytic activity	1308	134.25	1.3482	1.1579e-05	0.0070274
GO:0071495	cellular response to endogenous stimulus	1266	129.94	1.3544	1.1776e-05	0.0070274
GO:0010628	positive regulation of gene expression	1817	186.5	1.2815	1.7011e-05	0.0092139
GO:0007049	cell cycle	1661	170.49	1.2963	1.7499e-05	0.0092139
GO:1902115	regulation of organelle assembly	197	20.22	1.9782	1.8722e-05	0.0092982
GO:0051254	positive regulation of RNA metabolic process	1586	162.79	1.3023	1.9737e-05	0.0092982
GO:2000113	negative regulation of cellular macromolecule biosynthetic process	1289	132.3	1.3378	2.2886e-05	0.010243
GO:1901988	negative regulation of cell cycle phase transition	179	18.373	2.0139	2.5213e-05	0.010747
GO:1901991	negative regulation of mitotic cell cycle phase transition	162	16.628	2.0448	3.8132e-05	0.015515
GO:0010558	negative regulation of macromolecule biosynthetic process	1363	139.9	1.3152	4.227e-05	0.015755
GO:0000122	negative regulation of transcription by RNA polymerase II	793	81.394	1.4252	4.728e-05	0.015755
GO:1903508	positive regulation of nucleic acid-templated transcription	1504	154.37	1.2956	4.7708e-05	0.015755
GO:0010810	regulation of cell-substrate adhesion	191	19.604	1.9383	4.7844e-05	0.015755
GO:1902680	positive regulation of RNA biosynthetic process	1505	154.47	1.2947	4.9644e-05	0.015755
GO:0007178	transmembrane receptor protein serine/threonine kinase signaling pathway	306	31.408	1.7193	4.9848e-05	0.015755
GO:0030511	positive regulation of transforming growth factor beta receptor signaling pathway	28	2.8739	3.8275	5.2803e-05	0.015755
GO:1903846	positive regulation of cellular response to transforming growth factor beta stimulus	28	2.8739	3.8275	5.2803e-05	0.015755
GO:0042594	response to starvation	179	18.373	1.9594	5.913e-05	0.017073
GO:0051338	regulation of transferase activity	897	92.068	1.3903	6.1068e-05	0.017082
GO:0007050	cell cycle arrest	229	23.505	1.8294	6.6209e-05	0.017848
GO:0051726	regulation of cell cycle	1050	107.77	1.3547	6.7794e-05	0.017848
GO:0010948	negative regulation of cell cycle process	266	27.302	1.7581	7.2716e-05	0.018596
GO:0016192	vesicle-mediated transport	1840	188.86	1.2549	7.5913e-05	0.018875
GO:0006984	ER-nucleus signaling pathway	44	4.5162	3.1	8.0347e-05	0.019438
GO:0007167	enzyme linked receptor protein signaling pathway	937	96.174	1.3725	8.4815e-05	0.019978
GO:0045893	positive regulation of transcription, DNA-templated	1424	146.16	1.2931	8.7507e-05	0.020084
GO:0045786	negative regulation of cell cycle	537	55.118	1.5059	9.0048e-05	0.020151
GO:0032269	negative regulation of cellular protein metabolic process	925	94.942	1.3693	0.00010679	0.021724
GO:0030330	DNA damage response, signal transduction by p53 class mediator	98	10.059	2.2866	0.00011521	0.022418
GO:1903507	negative regulation of nucleic acid-templated transcription	1150	118.04	1.3132	0.00018996	0.031608
GO:0001932	regulation of protein phosphorylation	1327	136.2	1.2848	0.00022612	0.031959
GO:0030097	hemopoiesis	759	77.904	1.3863	0.00025533	0.034111
GO:0010647	positive regulation of cell communication	1651	169.46	1.2451	0.00030723	0.038347
GO:0007179	transforming growth factor beta receptor signaling pathway	174	17.859	1.8478	0.00036882	0.039421
GO:2000145	regulation of cell motility	826	84.781	1.3564	0.00038406	0.039973
GO:0071333	cellular response to glucose stimulus	120	12.317	2.0297	0.00043416	0.043476
GO:0051270	regulation of cellular component movement	898	92.171	1.3345	0.00046841	0.044603
GO:0010611	regulation of cardiac muscle hypertrophy	52	5.3373	2.623	0.00056421	0.049031
	Gene Ontology (Weighted Set Cover)
Gene Set	Description	Size	Expect	Ratio	P Value	FDR
GO:0033554	cellular response to stress	1772	181.88	1.3416	4.0622e-07	0.0024955
GO:0006468	protein phosphorylation	1769	181.57	1.3273	1.1361e-06	0.0024955
GO:0044093	positive regulation of molecular function	1628	167.1	1.3405	1.4004e-06	0.0024955
GO:0009894	regulation of catabolic process	826	84.781	1.498	1.689e-06	0.0024955
GO:0009719	response to endogenous stimulus	1499	153.86	1.3454	2.9119e-06	0.0032581
GO:0009890	negative regulation of biosynthetic process	1438	147.6	1.3415	5.9571e-06	0.0051999
GO:0010628	positive regulation of gene expression	1817	186.5	1.2815	1.7011e-05	0.0092139
GO:0007049	cell cycle	1661	170.49	1.2963	1.7499e-05	0.0092139
GO:0016192	vesicle-mediated transport	1840	188.86	1.2549	7.5913e-05	0.018875
GO:0051270	regulation of cellular component movement	898	92.171	1.3345	0.00046841	0.044603

## Sheet: TableS3
Table S3. Gene Set Enrichment Analysis of transcripts from primary hepatocytes tranfsected with a miR1908-5p mimic. Transcripts from mimic and mimic control treated Samples were analyzed by transcription array and Transcriptome Analysis Console. The resulting gene list and associated fold-difference were submitted to GSEA, leveraging Reactome pathway datasets. 24508 unique entrezgene IDs were suc…
	Reactome
Gene Set	Description	Size	Leading Edge Number	ES	NES	P Value	FDR
R-HSA-3247509	Chromatin modifying enzymes	267	114	-0.26607	-3.454	0	0
R-HSA-4839726	Chromatin organization	267	114	-0.26607	-3.454	0	0
R-HSA-212436	Generic Transcription Pathway	1085	426	-0.15739	-2.8558	0	0.00038281
R-HSA-73857	RNA Polymerase II Transcription	1203	474	-0.14785	-2.7244	0	0.0011484
R-HSA-74160	Gene expression (Transcription)	1334	491	-0.14169	-2.679	0	0.00091874
R-HSA-3214842	HDMs demethylate histones	48	23	-0.35904	-2.5232	0	0.0084218
R-HSA-8854214	TBC/RABGAPs	45	20	-0.36166	-2.5166	0	0.0077108
R-HSA-3214858	RMTs methylate histone arginines	75	28	-0.29469	-2.4662	0	0.010192
R-HSA-211945	Phase I - Functionalization of compounds	100	43	-0.24969	-2.3986	0	0.019778
R-HSA-3214815	HDACs deacetylate histones	90	31	-0.26302	-2.3568	0	0.025495
R-HSA-3214841	PKMTs methylate histone lysines	67	26	-0.28923	-2.3334	0	0.028502
R-HSA-71384	Ethanol oxidation	12	7	-0.594	-2.2851	0	0.038472
R-HSA-5223345	Miscellaneous transport and binding events	24	11	-0.43107	-2.2567	0	0.046379
R-HSA-8949613	Cristae formation	27	21	0.42037	2.4053	0	0.0097647
R-HSA-5368286	Mitochondrial translation initiation	82	62	0.31436	2.8094	0	0.00045329
R-HSA-5368287	Mitochondrial translation	88	61	0.30606	2.8283	0	0.00049862
R-HSA-5661231	Metallothioneins bind metals	11	8	0.76423	2.8605	0	0.00055403
R-HSA-5660526	Response to metal ions	14	9	0.6941	2.9128	0	0.00062328
R-HSA-72766	Translation	270	182	0.21794	2.958	0	0.00035616
R-HSA-6799198	Complex I biogenesis	50	30	0.39414	2.99	0	0
R-HSA-5419276	Mitochondrial translation termination	82	63	0.33582	3	0	0
R-HSA-5389840	Mitochondrial translation elongation	82	64	0.33934	3.0403	0	0
R-HSA-1428517	The citric acid (TCA) cycle and respiratory electron transport	159	92	0.26885	3.1542	0	0
R-HSA-163200	Respiratory electron transport, ATP synthesis by chemiosmotic coupling, and heat production by uncoupling proteins.	109	66	0.36377	3.7393	0	0
R-HSA-611105	Respiratory electron transport	89	56	0.40669	3.8821	0	0
Weighted set cover
Gene Set	Description	Size	Leading Edge Number	ES	NES	P Value	FDR
R-HSA-3247509	Chromatin modifying enzymes	267	114	-0.26607	-3.454	0	0
R-HSA-73857	RNA Polymerase II Transcription	1203	474	-0.14785	-2.7244	0	0.0011484
R-HSA-74160	Gene expression (Transcription)	1334	491	-0.14169	-2.679	0	0.00091874
R-HSA-8854214	TBC/RABGAPs	45	20	-0.36166	-2.5166	0	0.0077108
R-HSA-211945	Phase I - Functionalization of compounds	100	43	-0.24969	-2.3986	0	0.019778
R-HSA-5223345	Miscellaneous transport and binding events	24	11	-0.43107	-2.2567	0	0.046379
R-HSA-8949613	Cristae formation	27	21	0.42037	2.4053	0	0.0097647
R-HSA-5660526	Response to metal ions	14	9	0.6941	2.9128	0	0.00062328
R-HSA-72766	Translation	270	182	0.21794	2.958	0	0.00035616
R-HSA-1428517	The citric acid (TCA) cycle and respiratory electron transport	159	92	0.26885	3.1542	0	0
	Gene Ontology
Gene Set	Description	Size	Leading Edge Number	ES	NES	P Value	FDR
GO:0072331	signal transduction by p53 class mediator	207	81	-0.23716	-2.8055	0	0.0013012
GO:0016569	covalent chromatin modification	450	199	-0.1826	-2.6944	0	0.0026023
GO:0030522	intracellular receptor signaling pathway	264	122	-0.20745	-2.6622	0	0.0021686
GO:0007178	transmembrane receptor protein serine/threonine kinase signaling pathway	306	132	-0.19877	-2.6575	0	0.0016264
GO:0090287	regulation of cellular response to growth factor stimulus	245	100	-0.21261	-2.6364	0	0.0020819
GO:0098727	maintenance of cell number	137	69	-0.24587	-2.5291	0	0.0036866
GO:0010948	negative regulation of cell cycle process	266	82	-0.19718	-2.5257	0	0.00316
GO:0048736	appendage development	165	86	-0.22286	-2.4881	0	0.0052046
GO:0032606	type I interferon production	112	61	-0.25093	-2.4605	0	0.0057829
GO:0006333	chromatin assembly or disassembly	144	51	-0.2304	-2.4586	0	0.0057251
GO:0042770	signal transduction in response to DNA damage	124	48	-0.23725	-2.4459	0	0.0056778
GO:0071103	DNA conformation change	230	121	-0.20077	-2.445	0	0.0052046
GO:0030099	myeloid cell differentiation	359	130	-0.17472	-2.4364	0	0.0050045
GO:0040013	negative regulation of locomotion	297	125	-0.18483	-2.4308	0	0.0047399
GO:0043087	regulation of GTPase activity	451	178	-0.16096	-2.4062	0	0.0054649
GO:0198738	cell-cell signaling by wnt	435	177	-0.16145	-2.3942	0	0.0056926
GO:0008214	protein dealkylation	33	18	-0.39273	-2.3931	0	0.0054342
GO:0009755	hormone-mediated signaling pathway	222	116	-0.18905	-2.3437	0	0.0067949
GO:1904837	beta-catenin-TCF complex assembly	29	22	-0.42008	-2.3407	0.0018416	0.0067112
GO:0097193	intrinsic apoptotic signaling pathway	273	108	-0.17951	-2.2869	0	0.0071323
GO:0048008	platelet-derived growth factor receptor signaling pathway	52	23	-0.3095	-2.2515	0	0.0089822
GO:0018210	peptidyl-threonine modification	108	56	-0.23509	-2.2339	0.0018182	0.0095418
GO:0097194	execution phase of apoptosis	76	34	-0.26204	-2.221	0	0.0096286
GO:0050673	epithelial cell proliferation	359	183	-0.15091	-2.0998	0	0.016887
GO:0008380	RNA splicing	390	207	-0.14518	-2.0761	0	0.017691
GO:0070988	demethylation	66	26	-0.2598	-2.0672	0.0017986	0.018048
GO:0042326	negative regulation of phosphorylation	395	183	-0.14193	-2.0615	0.0016502	0.017874
GO:0044772	mitotic cell cycle phase transition	464	173	-0.13653	-2.0493	0	0.018723
GO:0090130	tissue migration	272	117	-0.15462	-2.0146	0	0.02078
GO:2000027	regulation of animal organ morphogenesis	199	84	-0.17206	-1.9991	0	0.021881
GO:0003007	heart morphogenesis	237	97	-0.16016	-1.9834	0.0017361	0.023104
GO:0032147	activation of protein kinase activity	306	139	-0.14794	-1.9815	0.0015949	0.023126
GO:1901652	response to peptide	465	171	-0.13151	-1.9761	0	0.023353
GO:0007059	chromosome segregation	301	144	-0.14617	-1.9693	0	0.024188
GO:0002521	leukocyte differentiation	477	261	-0.13074	-1.9424	0	0.028739
GO:0050769	positive regulation of neurogenesis	425	162	-0.1341	-1.9412	0	0.028625
GO:1901987	regulation of cell cycle phase transition	366	106	-0.13869	-1.9352	0	0.02953
GO:0071824	protein-DNA complex subunit organization	230	102	-0.15245	-1.8982	0.003367	0.03464
GO:0055088	lipid homeostasis	116	34	-0.19574	-1.889	0	0.035817
GO:0001819	positive regulation of cytokine production	399	134	-0.13023	-1.875	0	0.038158
GO:0006397	mRNA processing	458	234	-0.12584	-1.8601	0.0016949	0.040063
GO:0042110	T cell activation	432	238	-0.1273	-1.8364	0.0033445	0.044363
GO:0016458	gene silencing	190	80	-0.15862	-1.8213	0.0017123	0.048191
GO:0045454	cell redox homeostasis	59	45	0.28555	2.3082	0	0.011132
GO:0009141	nucleoside triphosphate metabolic process	287	129	0.16768	2.3151	0	0.012509
GO:0006414	translational elongation	124	86	0.2555	2.6649	0	0.0013663
GO:0033108	mitochondrial respiratory chain complex assembly	84	56	0.3147	2.8762	0	0.00020241
GO:0140053	mitochondrial gene expression	152	98	0.27423	3.0621	0	0
GO:0010257	NADH dehydrogenase complex assembly	58	36	0.40356	3.1507	0	0
Gene Set	Description	Size	Leading Edge Number	ES	NES	P Value	FDR
GO:0016569	covalent chromatin modification	450	199	-0.1826	-2.6944	0	0.0026023
GO:0043087	regulation of GTPase activity	451	178	-0.16096	-2.4062	0	0.0054649
GO:0198738	cell-cell signaling by wnt	435	177	-0.16145	-2.3942	0	0.0056926
GO:0050673	epithelial cell proliferation	359	183	-0.15091	-2.0998	0	0.016887
GO:0008380	RNA splicing	390	207	-0.14518	-2.0761	0	0.017691
GO:0044772	mitotic cell cycle phase transition	464	173	-0.13653	-2.0493	0	0.018723
GO:1901652	response to peptide	465	171	-0.13151	-1.9761	0	0.023353
GO:0007059	chromosome segregation	301	144	-0.14617	-1.9693	0	0.024188
GO:0002521	leukocyte differentiation	477	261	-0.13074	-1.9424	0	0.028739
GO:0009141	nucleoside triphosphate metabolic process	287	129	0.16768	2.3151	0	0.012509

## Sheet: TableS4
Table S4. Ingenuity Pathways analysis of impacted transcripts. Transcripts perturbed by more than 1.3-fold ("Molecules") were considered enriched for Canonical pathways analysis using Ingenuity (Qiagen). Only FDR Significant pathways (Benjamini-Hochberg corrected) are shown. Ratio, ratio of the number of Molecules over total number of transcripts indexed in the pathway. A total of 585 pathways we…
Ingenuity Canonical Pathways	q value (FDR: B-H)	Ratio	z-score	Molecules
Autophagy	8.12831e-06	0.225	-0.577	AKT1S1,AKT3,ATG101,ATG12,ATG14,ATG16L1,ATG2B,BCL2,CAMKK2,CREB3,CREB3L3,CREBBP,DAPK2,DDIT3,EPG5,FGF2,GABARAP,GNAI3,GSK3A,IGF1,IRS2,JUN,MAP1LC3B,MAPK3,PI4K2A,PIK3C2B,PIK3C2G,PIK3R2,PPP2R2A,PPP2R2B,PPP2R3A,PPP2R5C,PRKAA2,PRKAB2,PRKAR1B,PRKAR2A,PTEN,RALB,RIPK1,RIPK2,SLC7A5,STK11,TGFA,TGFB2,TLR4,TNFRSF1B,TP53,ULK1
Hepatic Fibrosis Signaling Pathway	8.12831e-06	0.184	-0.611	ACVR2A,AGT,AGTR1,AKT3,ARAF,BCL2,BRD4,CASP3,CCL2,CCND1,COL2A1,CREB3,CREB3L3,CREBBP,CXCL8,DIRAS3,EDN1,ELK1,FGF2,FTH1,FZD3,FZD6,FZD7,GNAI2,GNAI3,IL18,IRAK2,IRS2,ITGA3,ITGA5,ITGA6,ITGAM,ITGAV,ITGB3,JUN,LEPR,LRP1,LRP5,MAPK3,MMP13,MRAS,MYL6,MYL9,NFKBIA,NRAS,PDCD4,PIK3C2B,PIK3C2G,PIK3R2,PLCG2,PRKAR1B,PRKAR2A,PRKCA,PRKCB,PTEN,RALB,RHOC,RHOF,RIPK1,RND1,RND3,ROCK2,RRAS,RRAS2,SDHC,SDHD,SERPINE1,SMAD4,SOS2,S…
Role of Tissue Factor in Cancer	8.12831e-05	0.259		AKT3,CASP3,CCN1,CXCL1,CXCL8,EGR1,F7,FGB,GNA11,GNA14,HBEGF,ITGA3,ITGA6,ITGAV,ITGB3,LIMK1,MAPK3,MMP13,MRAS,NRAS,PIK3C2B,PIK3C2G,PIK3R2,PLCB1,PRKCA,PTEN,RALB,RRAS,RRAS2,TP53
Chemokine Signaling	0.00018197	0.287	0.209	CAMK1D,CAMK2D,CAMK2G,CCL11,CCL2,CCL4,CCL7,GNAI2,GNAI3,JUN,LIMK1,MAPK3,MRAS,NRAS,PIK3C2G,PLCB1,PLCG2,PRKCA,PRKCB,RALB,ROCK2,RRAS,RRAS2
Molecular Mechanisms of Cancer	0.000616595	0.164		ABL1,ADCY9,AKT3,APAF1,ARHGEF18,ARHGEF5,ARHGEF6,BCL2,BIRC3,CAMK2D,CAMK2G,CASP3,CASP8,CCND1,CDK13,CDK14,CDK19,CDKN2B,CDKN2C,CFLAR,CHEK2,CREBBP,DIRAS3,ELK1,FASLG,FZD3,FZD6,FZD7,GNA11,GNA14,GNAI2,GNAI3,GNAO1,GSK3A,HIPK2,ITGA3,ITGA5,ITGA6,ITGAM,ITGAV,ITGB3,JUN,LRP1,LRP5,MAPK3,MAX,MRAS,NAIP,NF1,NFKBIA,NRAS,PIK3C2B,PIK3C2G,PIK3R2,PLCB1,PRKAR1B,PRKAR2A,PRKCA,PRKCB,PRKDC,PSENEN,RALB,RAPGEF1,RHOC,RHOF,RND1…
Thyroid Cancer Signaling	0.000891251	0.266	-0.655	AKT3,CCND1,CXCL8,ELK1,GDNF,IGF1,IRS2,JUN,MAPK3,MRAS,NRAS,PIK3C2B,PIK3C2G,PIK3R2,PTEN,RALB,RRAS,RRAS2,TCF7L1,TCF7L2,TP53
ILK Signaling	0.000891251	0.197	-0.667	ACTA1,ACTN1,AKT3,ARHGEF6,CASP3,CCND1,CREB3,CREB3L3,CREBBP,DIRAS3,FBLIM1,FLNC,GSK3A,ILK,IRS2,ITGB3,JUN,KRT18,MAPK3,MYH4,MYH8,MYL6,MYL9,NCK2,PARVA,PIK3C2B,PIK3C2G,PIK3R2,PPP2R2A,PPP2R2B,PPP2R3A,PPP2R5C,PTEN,RHOC,RHOF,RICTOR,RND1,RND3,TESK1
Glioma Invasiveness Signaling	0.000891251	0.274	1.147	CD44,DIRAS3,F2R,ITGAV,ITGB3,MAPK3,MRAS,NRAS,PIK3C2B,PIK3C2G,PIK3R2,RALB,RHOC,RHOF,RND1,RND3,RRAS,RRAS2,TIMP2,TIMP3
PEDF Signaling	0.000891251	0.262	-1.528	AKT3,BCL2,CASP8,CFLAR,ELK1,FASLG,GDNF,MAPK3,MRAS,NFKBIA,NRAS,PIK3C2B,PIK3C2G,PIK3R2,PNPLA2,RALB,ROCK2,RRAS,RRAS2,TCF7L1,TCF7L2,TP53
Necroptosis Signaling Pathway	0.000891251	0.21	-2.263	BIRC3,CAMK2D,CAMK2G,CAPN11,CAPN3,CAPN6,CASP8,CFLAR,FASLG,PELI1,PGAM5,PLA2G2A,PLA2G2D,PLA2G4C,RBCK1,RIPK1,SHARPIN,SLC25A3,SLC25A4,SLC25A6,TIMM13,TIMM22,TLR3,TLR4,TNFRSF10B,TNFRSF1B,TNFSF10,TNIP1,TOMM34,TOMM40,TP53,VDAC1,VDAC2
SPINK1 General Cancer Pathway	0.00107152	0.275	-1.606	AKT3,MAPK3,MRAS,MT1E,MT1G,MT1H,MT1M,MT1X,MT2A,MT3,NRAS,PIK3C2B,PIK3C2G,PIK3R2,PRSS1,RALB,RRAS,RRAS2,SPINK1
FAK Signaling	0.00162181	0.222		ACTA1,AKT3,ARHGEF6,ASAP1,CAPN11,CAPN3,CAPN6,CSK,ITGA3,ITGA5,ITGA6,ITGAM,ITGAV,ITGB3,MAPK3,MRAS,NRAS,PIK3C2B,PIK3C2G,PIK3R2,PLCG2,PTEN,RALB,RRAS,RRAS2,SOS2
Estrogen-Dependent Breast Cancer Signaling	0.00162181	0.253	0.243	AKT3,CCND1,CREB3,CREB3L3,CREBBP,ELK1,HSD17B13,HSD17B3,HSD17B6,IGF1,JUN,MAPK3,MRAS,NRAS,PIK3C2B,PIK3C2G,PIK3R2,RALB,RRAS,RRAS2
ERK/MAPK Signaling	0.00162181	0.187	-0.686	ARAF,CREB3,CREB3L3,CREBBP,DUSP9,ELF5,ELK1,ELK3,HSPB1,ITGA3,ITGA5,ITGA6,ITGAM,ITGAV,ITGB3,MAPK3,MKNK2,MRAS,NRAS,PIK3C2B,PIK3C2G,PIK3R2,PLA2G2A,PLA2G2D,PLA2G4C,PLCG2,PPP2R2A,PPP2R2B,PPP2R3A,PPP2R5C,PRKAR1B,PRKAR2A,PRKCA,PRKCB,RALB,RAPGEF1,RRAS,RRAS2,SOS2,YWHAB
Integrin Signaling	0.00162181	0.188	-0.493	ABL1,ACTA1,ACTN1,AKT3,ASAP1,CAPN11,CAPN3,CAPN6,DIRAS3,ILK,ITGA3,ITGA5,ITGA6,ITGAM,ITGAV,ITGB3,MAP3K11,MAPK3,MRAS,MYL9,NCK2,NRAS,PARVA,PIK3C2B,PIK3C2G,PIK3R2,PLCG2,PTEN,RALB,RAPGEF1,RHOC,RHOF,RND1,RND3,RRAS,RRAS2,SOS2,TSPAN3,WASL,ZYX
IGF-1 Signaling	0.00162181	0.231	-1.147	AKT3,CCN1,CSNK2A1,CSNK2A2,ELK1,IGF1,IGFBP1,IGFBP4,IRS2,JUN,MAPK3,MRAS,NEDD4,NRAS,PIK3C2B,PIK3C2G,PIK3R2,PRKAR1B,PRKAR2A,RALB,RRAS,RRAS2,SOS2,YWHAB
Apoptosis Signaling	0.00162181	0.231	-2.711	APAF1,BCL2,BIRC3,CAPN11,CAPN3,CAPN6,CASP3,CASP8,FASLG,GAS2,MAP4K4,MAPK3,MRAS,NAIP,NFKBIA,NRAS,PARP1,PLCG2,PRKCA,RALB,RRAS,RRAS2,TNFRSF1B,TP53
Role of IL-17F in Allergic Inflammatory Airway Diseases	0.0018197	0.311	0	CCL2,CCL4,CCL7,CREB3,CREB3L3,CREBBP,CXCL1,CXCL10,CXCL5,CXCL6,CXCL8,IGF1,MAPK3,MMP13
IL-8 Signaling	0.00186209	0.185	0	AKT3,ARAF,BCL2,CCND1,CSTB,CXCL1,CXCL8,DIRAS3,GNA11,GNA14,GNAI2,GNAI3,GNAO1,HBEGF,IRAK2,ITGAM,ITGAV,ITGB3,JUN,LIMK1,MAP4K4,MAPK3,MRAS,MYL9,NFKBIA,NRAS,PIK3C2B,PIK3C2G,PIK3R2,PRKCA,PRKCB,RALB,RHOC,RHOF,RND1,RND3,ROCK2,RRAS,RRAS2
PPARα/RXRα Activation	0.0025704	0.187	0.378	ACAA1,ACVR2A,ADCY9,CREBBP,CYP2C9,FASN,GHR,GNA11,GNA14,GOT2,JUN,MAP4K4,MAPK3,MED24,MRAS,NCOA6,NCOR1,NCOR2,NFKBIA,NR0B2,NRAS,PLCB1,PLCD3,PLCG2,PRKAA2,PRKAB2,PRKAR1B,PRKAR2A,PRKCA,PRKCB,RALB,RRAS,RRAS2,SMAD4,SOS2,TGFB2
PI3K Signaling in B Lymphocytes	0.0025704	0.203	-2.268	ABL1,AKT3,ATF3,ATF5,ATF7,BLNK,CAMK2D,CAMK2G,ELK1,IRS2,ITPR2,JUN,MALT1,MAPK3,MRAS,NFATC2,NFKBIA,NRAS,PIK3R2,PLCB1,PLCD3,PLCG2,PRKCB,PTEN,RALB,RRAS,RRAS2,SYK,TLR4
B Cell Receptor Signaling	0.0025704	0.186	-1.219	ABL1,AKT3,APBB1IP,BCL6,BLNK,CAMK2D,CAMK2G,CREB3,CREB3L3,CREBBP,CSK,EGR1,ELK1,GSK3A,IGHA1,IGHD,IGHG1,JUN,MALT1,MAP3K11,MAPK3,MRAS,NFATC2,NFKBIA,NRAS,PIK3C2B,PIK3C2G,PIK3R2,PLCG2,PRKCB,PTEN,RALB,RRAS,RRAS2,SOS2,SYK
Death Receptor Signaling	0.0025704	0.229	-2.985	ACTA1,APAF1,BCL2,BIRC3,CASP3,CASP8,CFLAR,FASLG,GAS2,HSPB1,LIMK1,MAP4K4,NAIP,NFKBIA,PARP1,PARP11,PARP3,RIPK1,TNFRSF10B,TNFRSF1B,TNFRSF21,TNFSF10
Ephrin Receptor Signaling	0.0025704	0.184	-0.756	ABL1,AKT3,CREB3,CREB3L3,CREBBP,EFNA4,EPHA6,EPHB4,FGF1,GNA11,GNA14,GNAI2,GNAI3,GNAO1,GRINA,ITGA3,ITGA5,ITGA6,ITGAM,ITGAV,ITGB3,KALRN,LIMK1,MAP4K4,MAPK3,MRAS,NCK2,NRAS,PIK3C2G,PTPN13,RALB,RAPGEF1,ROCK2,RRAS,RRAS2,SOS2,WASL
RAR Activation	0.00275423	0.184		ADCY9,ADH1B,ADH1C,ADH4,AKR1B1,AKT3,ARID1A,ARID2,CARM1,CREBBP,CSK,CSNK2A1,CSNK2A2,DHRS4,GTF2H2,HSD17B6,JUN,MNAT1,NCOR1,NCOR2,PARP1,PIK3R2,PML,PRKAR1B,PRKAR2A,PRKCA,PRKCB,PTEN,RBP1,RDH10,RDH16,SMAD4,SMARCC1,TGFB2,TNIP1,TRIM24
HGF Signaling	0.00275423	0.205	0.655	AKT3,CCND1,ELF5,ELK1,ELK3,ITGA3,ITGA5,ITGA6,ITGAM,ITGAV,ITGB3,JUN,MAP3K11,MAPK3,MRAS,NRAS,PIK3C2B,PIK3C2G,PIK3R2,PLCG2,PRKCA,PRKCB,RALB,RAPGEF1,RRAS,RRAS2,SOS2
Endometrial Cancer Signaling	0.00275423	0.267	0	AKT3,CCND1,ELK1,ILK,MAPK3,MRAS,NRAS,PIK3C2B,PIK3C2G,PIK3R2,PTEN,RALB,RRAS,RRAS2,SOS2,TP53
p70S6K Signaling	0.00275423	0.205	-1.177	AGT,AGTR1,AKT3,F2R,GNAI2,GNAI3,MAPK3,MRAS,NRAS,PIK3C2B,PIK3C2G,PIK3R2,PLCB1,PLCD3,PLCG2,PPP2R2A,PPP2R2B,PPP2R3A,PPP2R5C,PRKCA,PRKCB,RALB,RRAS,RRAS2,SOS2,SYK,YWHAB
AMPK Signaling	0.00275423	0.174	-1.177	AKT1S1,AKT3,ARID1A,ARID2,CAMKK2,CCNA2,CCND1,CHRNA5,CREB3,CREB3L3,CREBBP,CRTC2,FASN,GNA11,GNA14,GNAI2,GNAI3,GNAO1,GYS1,GYS2,IRS2,MRAS,ORAI1,PHLPP1,PIK3C2B,PIK3C2G,PIK3R2,PPM1E,PPP2R2A,PPP2R2B,PPP2R3A,PPP2R5C,PRKAA2,PRKAB2,PRKAR1B,PRKAR2A,RAB39A,RAB8A,SMARCC1,STK11,TBC1D1,ULK1
PAK Signaling	0.00275423	0.212	0	ARHGAP10,ARHGEF6,CASP3,DSCAM,ITGA3,ITGA5,ITGA6,ITGAM,ITGAV,ITGB3,LIMK1,MAPK3,MRAS,MYL6,MYL9,NCK2,NRAS,PIK3C2B,PIK3C2G,PIK3R2,RALB,RRAS,RRAS2,SOS2,WASL
IL-2 Signaling	0.00316228	0.262	-0.277	AKT3,CSNK2A1,CSNK2A2,ELK1,JUN,MAPK3,MRAS,NRAS,PIK3C2B,PIK3C2G,PIK3R2,RALB,RRAS,RRAS2,SOS2,SYK
Erythropoietin Signaling Pathway	0.00331131	0.186	-0.522	AKT3,APAF1,BIRC3,CCND1,CXCL8,ELK1,FASLG,HBE1,IFNG,IL18,IRS2,ITPR2,JUN,MACROH2A2,MAPK3,MRAS,NFKBIA,NRAS,PIK3C2B,PIK3C2G,PIK3R2,PRKCA,PRKCB,RALB,RRAS,RRAS2,SOS2,TGFB2,TNFSF10,TNFSF11,TNFSF14,TNFSF4,TP53
Gαq Signaling	0.00331131	0.188	-1.732	AGTR1,AKT3,CSK,DIRAS3,ELK1,GNA11,GNA14,GNAI2,GNAI3,GNAO1,GRK2,GYS1,GYS2,HTR2A,ITPR2,MAPK3,MRAS,NFATC2,NFKBIA,PIK3C2B,PIK3C2G,PIK3R2,PLCB1,PLCG2,PRKCA,PRKCB,RGS2,RHOC,RHOF,RND1,RND3,ROCK2
HIF1α Signaling	0.00346737	0.178	-1.151	AKT3,ARAF,CAMK1D,CAMK2D,CAMK2G,CCNG2,CREBBP,CUL2,EDN1,FGF2,GCK,HIF1AN,IGF1,JUN,MAPK3,MKNK2,MMP13,MMP14,MRAS,NRAS,PIK3C2B,PIK3C2G,PIK3R2,PLCG2,PRKCA,PRKCB,RALB,RRAS,RRAS2,SAT2,SERPINE1,SLC2A14,SLC2A2,STUB1,TGFA,TGFB2,TP53
Phagosome Formation	0.00346737	0.195		DIRAS3,FCER1G,FCER2,FCGR1B,IGHG1,ITGA3,ITGA5,ITGA6,ITGAM,ITGAV,ITGB3,MARCKS,MBL2,PIK3C2B,PIK3C2G,PIK3R2,PLCB1,PLCD3,PLCG2,PRKCA,PRKCB,RHOC,RHOF,RND1,RND3,SYK,TLR1,TLR3,TLR4
Tumor Microenvironment Pathway	0.00363078	0.184	0.174	AKT3,ARAF,BCL2,CCL2,CCND1,CD44,CFLAR,CXCL8,FASLG,FGF1,FGF14,FGF2,FGF21,IGF1,ITGA5,ITGB3,JUN,LEPR,MAPK3,MMP13,MMP14,MRAS,NRAS,PIK3C2B,PIK3C2G,PIK3R2,RALB,RRAS,RRAS2,SLC2A2,SPP1,TGFB2,TIAM1
P2Y Purigenic Receptor Signaling Pathway	0.00371535	0.202	-0.6	ADCY9,AKT3,CREB3,CREB3L3,CREBBP,GNAI2,GNAI3,ITGB3,JUN,MAPK3,MRAS,NRAS,P2RY2,PIK3C2B,PIK3C2G,PIK3R2,PLCB1,PLCD3,PLCG2,PRKAR1B,PRKAR2A,PRKCA,PRKCB,RALB,RRAS,RRAS2
Endocannabinoid Cancer Inhibition Pathway	0.00371535	0.196	0	ADCY9,AKT1S1,AKT3,ATF3,CAMKK2,CASP3,CASP8,CCND1,CREB3,CREB3L3,CREBBP,DDIT3,GNAI2,GNAI3,GNAO1,MAPK3,NUPR1,PIK3C2B,PIK3C2G,PIK3R2,PRKAA2,PRKAB2,PRKAR1B,PRKAR2A,ROCK2,SMPD4,TCF7L1,TCF7L2
Thrombin Signaling	0.00380189	0.176	-1.257	ADCY9,AKT3,ARHGEF5,ARHGEF6,CAMK1D,CAMK2D,CAMK2G,DIRAS3,ELK1,F2R,GNA11,GNA14,GNAI2,GNAI3,GNAO1,ITPR2,MAPK3,MRAS,MYL6,MYL9,NRAS,PIK3C2B,PIK3C2G,PIK3R2,PLCB1,PLCD3,PLCG2,PRKCA,PRKCB,RALB,RHOC,RHOF,RND1,RND3,ROCK2,RRAS,RRAS2
HER-2 Signaling in Breast Cancer	0.0040738	0.179	0.507	AKT1S1,AKT3,ARAF,CASP3,CCND1,COX5B,COX6A1,COX8A,ELF5,ELK1,ELK3,ERBB3,FCER1G,GSK3A,HBEGF,ITGB3,JUN,MAPK3,MRAS,MS4A2,NFKBIA,NRAS,PIK3C2B,PIK3C2G,PIK3R2,PRKCA,PRKCB,PTEN,RALB,RRAS,RRAS2,SMAD4,SOS2,TGFA,TP53
Ceramide Signaling	0.00416869	0.222	1.147	AKT3,BCL2,JUN,MAPK3,MRAS,NRAS,PIK3C2B,PIK3C2G,PIK3R2,PPP2R2A,PPP2R2B,PPP2R3A,PPP2R5C,RALB,RRAS,RRAS2,S1PR1,S1PR2,SMPD4,TNFRSF1B
CXCR4 Signaling	0.00416869	0.186	0.192	ADCY9,AKT3,DIRAS3,EGR1,ELK1,GNA11,GNA14,GNAI2,GNAI3,GNAO1,ITPR2,JUN,MAPK3,MRAS,MYL6,MYL9,NRAS,PIK3C2B,PIK3C2G,PIK3R2,PLCB1,PRKCA,PRKCB,RALB,RHOC,RHOF,RND1,RND3,ROCK2,RRAS,RRAS2
HMGB1 Signaling	0.00416869	0.186	0.626	AKT3,CCL2,CXCL8,DIRAS3,ELK1,FASLG,IFNG,IFNGR2,IL18,JUN,MAPK3,MRAS,NRAS,PIK3C2B,PIK3C2G,PIK3R2,RALB,RHOC,RHOF,RND1,RND3,RRAS,RRAS2,SERPINE1,TGFB2,TLR4,TNFRSF1B,TNFSF10,TNFSF11,TNFSF14,TNFSF4
Glioma Signaling	0.00416869	0.202	-0.894	ABL1,AKT3,CAMK1D,CAMK2D,CAMK2G,CCND1,CDKN2B,CDKN2C,IGF1,MAPK3,MRAS,NRAS,PIK3C2B,PIK3C2G,PIK3R2,PLCG2,PRKCA,PRKCB,PTEN,RALB,RRAS,RRAS2,SOS2,TGFA,TP53
Estrogen Receptor Signaling	0.00416869	0.151	-0.788	ADCY9,AGT,AKT3,ATP5F1D,BCL2,CARM1,CCND1,CREB3,CREB3L3,CREBBP,DDX5,GNA11,GNA14,GNAI2,GNAI3,GNAO1,GSK3A,HNRNPD,IGF1,JUN,LEPR,LIMK1,MAPK3,MED24,MED30,MMP13,MMP14,MRAS,MYL6,MYL9,NCOA2,NCOR1,NCOR2,NDUFA7,NDUFB5,NDUFB7,NR0B2,NRAS,PIK3C2B,PIK3C2G,PIK3R2,PLCB1,PLCD3,PLCG2,PRKAA2,PRKAB2,PRKAR1B,PRKAR2A,PRKCA,PRKCB,PRKDC,PTEN,RALB,RBFOX2,ROCK2,RRAS,RRAS2,SDHC,SDHD,SOS2,TP53
MSP-RON Signaling In Cancer Cells Pathway	0.00416869	0.196	-0.392	AKT3,ARAF,CCND1,CREB3,CREB3L3,CREBBP,ELF5,ELK3,ITGA6,JUN,KLK12,KLKB1,MAPK3,MRAS,NFKBIA,NRAS,PIK3C2B,PIK3C2G,PIK3R2,RALB,RRAS,RRAS2,SOS2,TCF7L1,TCF7L2,TRIM24,YWHAB
Endothelin-1 Signaling	0.00436516	0.178	-1.061	ADCY9,ARAF,CASP3,CASP8,EDN1,GNA11,GNA14,GNAI2,GNAI3,GNAO1,GUCY1B1,ITPR2,JUN,MAPK3,MAPK4,MRAS,NPR1,NRAS,PIK3C2B,PIK3C2G,PIK3R2,PLA2G2A,PLA2G2D,PLA2G4C,PLAAT1,PLCB1,PLCD3,PLCG2,PNPLA3,PRKCA,PRKCB,RALB,RRAS,RRAS2
ErbB2-ErbB3 Signaling	0.00436516	0.246	0.258	CCND1,ELK1,ERBB3,GSK3A,JUN,MAPK3,MRAS,NRAS,PIK3C2B,PIK3C2G,PIK3R2,PTEN,RALB,RRAS,RRAS2,SOS2
Sirtuin Signaling Pathway	0.00436516	0.161	-1.372	ATG101,ATG12,ATG14,ATG16L1,ATG2B,ATP5F1D,CPS1,CRTC2,CXCL8,DOT1L,G6PD,GABARAP,GOT2,H1-0,H1-1,H1-6,H4C11,JUN,MAP1LC3B,MAPK3,MAPK4,NDRG1,NDUFA7,NDUFB5,NDUFB7,NEDD4,NQO1,OGG1,PARP1,PGAM4,PRKAA2,PRKDC,SDHC,SDHD,SIRT6,SLC25A4,SLC25A6,STK11,TIMM13,TIMM22,TOMM34,TOMM40,TP53,TUBA1B,VDAC1,VDAC2,XPC
NF-κB Activation by Viruses	0.00446684	0.231	0.943	AKT3,ITGA3,ITGA6,ITGAV,ITGB3,MAPK3,MRAS,NFKBIA,NRAS,PIK3C2B,PIK3C2G,PIK3R2,PRKCA,PRKCB,RALB,RIPK1,RRAS,RRAS2
Colorectal Cancer Metastasis Signaling	0.00446684	0.164	-0.522	ADCY9,AKT3,CASP3,CCND1,DIRAS3,FZD3,FZD6,FZD7,GNA11,GNA14,GNAI2,GNAI3,GNAO1,GRK2,IFNG,JUN,LRP1,LRP5,MAPK3,MMP13,MMP14,MRAS,NRAS,PIK3C2B,PIK3C2G,PIK3R2,PRKAR1B,PRKAR2A,RALB,RHOC,RHOF,RND1,RND3,RRAS,RRAS2,SMAD4,SOS2,TCF7L1,TCF7L2,TGFB2,TLR1,TLR3,TLR4,TP53
RhoGDI Signaling	0.00457088	0.172	0.816	ACTA1,ARHGAP1,ARHGDIA,ARHGEF18,ARHGEF5,ARHGEF6,CD44,CDH6,CDH9,CREBBP,DIRAS3,GNA11,GNA14,GNAI2,GNAI3,GNAO1,GRIP1,ITGA3,ITGA5,ITGA6,ITGAM,ITGAV,ITGB3,LIMK1,MRAS,MYH4,MYH8,MYL6,MYL9,PIP5K1C,PRKCA,RHOC,RHOF,RND1,RND3,ROCK2,WASL
Protein Kinase A Signaling	0.00537032	0.149	-0.42	ADCY9,ADD1,ADD3,AKAP3,AKAP7,ANAPC2,CAMK2D,CAMK2G,CREB3,CREB3L3,CREBBP,DUSP18,DUSP3,DUSP8,DUSP9,ELK1,FLNC,GNAI2,GNAI3,GSK3A,GYS1,GYS2,H1-0,H1-1,H1-6,ITPR2,MAPK3,MYH4,MYL6,MYL9,NFATC2,NFKBIA,PDE11A,PDE12,PDE3B,PDE5A,PGP,PLCB1,PLCD3,PLCG2,PRKAR1B,PRKAR2A,PRKCA,PRKCB,PTEN,PTP4A1,PTPN13,PTPN18,PTPN2,PTPN21,PTPN9,PTPRD,PTPRS,ROCK2,SMAD4,TCF7L1,TCF7L2,TGFB2,TNNI2,YWHAB
Actin Nucleation by ARP-WASP Complex	0.00549541	0.215	1.069	DIRAS3,ITGA3,ITGA5,ITGA6,ITGAM,ITGAV,ITGB3,MRAS,NCK2,NRAS,RALB,RHOC,RHOF,RND1,RND3,ROCK2,RRAS,RRAS2,SOS2,WASL
IL-17 Signaling	0.00549541	0.176	0.87	AKT3,CCL11,CCL17,CCL2,CCL20,CCL22,CXCL1,CXCL5,CXCL8,DEFB1,DEFB115,DEFB125,ELK1,FASLG,IFNG,IL18,JUN,MAPK3,MMP13,MRAS,NRAS,PIK3C2B,PIK3C2G,PIK3R2,RALB,RRAS,RRAS2,SRSF1,TGFB2,TNFSF10,TNFSF11,TNFSF14,TNFSF4
PTEN Signaling	0.00549541	0.187	0.426	AKT3,BCL2,CASP3,CCND1,CSNK2A1,CSNK2A2,FASLG,FGFR2,GHR,GSK3A,ILK,ITGA3,ITGA5,ITGA6,ITGAM,ITGAV,ITGB3,MAPK3,MRAS,NRAS,PIK3R2,PTEN,RALB,RRAS,RRAS2,SHARPIN,SIRT6,SOS2
Role of MAPK Signaling in the Pathogenesis of Influenza	0.00645654	0.222		AKT3,BCL2,CASP3,CCL2,CXCL10,IFNG,MAPK3,MRAS,NRAS,PLA2G2A,PLA2G2D,PLA2G4C,PLAAT1,PNPLA3,PRKCA,RALB,RRAS,RRAS2
Role of Macrophages, Fibroblasts and Endothelial Cells in Rheumatoid Arthritis	0.00707946	0.154		AKT3,CAMK2D,CAMK2G,CCL2,CCND1,CEBPA,CREB3,CREB3L3,CREBBP,CXCL8,DKK4,FGF2,FZD3,FZD6,FZD7,GNAO1,IGHG1,IL18,IRAK2,JUN,LRP1,LRP5,MAPK3,MIF,MMP13,MRAS,NFATC2,NFKBIA,NRAS,PIK3C2B,PIK3C2G,PIK3R2,PLCB1,PLCD3,PLCG2,PRKCA,PRKCB,PRSS1,RALB,RIPK1,ROCK2,RRAS,RRAS2,TCF7L1,TCF7L2,TLR1,TLR3,TLR4,TNFRSF1B,TNFSF11
Melanoma Signaling	0.00724436	0.26	1.155	AKT3,CCND1,MAPK3,MRAS,NRAS,PIK3C2B,PIK3C2G,PIK3R2,PTEN,RALB,RRAS,RRAS2,TP53
Neuregulin Signaling	0.0074131	0.197	-0.728	AKT3,ELK1,ERBB3,HBEGF,ITGA3,ITGA5,ITGA6,ITGAM,ITGAV,ITGB3,MAPK3,MRAS,NRAS,PIK3R2,PLCG2,PRKCA,PRKCB,PTEN,RALB,RRAS,RRAS2,SOS2,TGFA
GDNF Family Ligand-Receptor Interactions	0.00776247	0.224	0	DOK6,GDNF,GFRA1,IRS2,ITPR2,JUN,MAPK3,MRAS,NRAS,PIK3C2B,PIK3C2G,PIK3R2,PLCG2,RALB,RRAS,RRAS2,SOS2
GM-CSF Signaling	0.00831764	0.229	-0.5	AKT3,CAMK2D,CAMK2G,CCND1,ELK1,MAPK3,MRAS,NRAS,PIK3C2B,PIK3C2G,PIK3R2,PRKCB,RALB,RRAS,RRAS2,SOS2
Clathrin-mediated Endocytosis Signaling	0.00831764	0.171		AAK1,ACTA1,AP1M1,AP2M1,APOA4,CSNK2A1,CSNK2A2,DAB2,DNM2,F2R,FGF1,FGF14,FGF2,FGF21,GAK,IGF1,ITGA5,ITGB3,PIK3C2B,PIK3C2G,PIK3R2,PIP5K1C,PON1,RAB11B,RAB4A,SAA4,SH3GL1,SH3GL2,STAM,TFRC,UBD,USP9X,WASL
TR/RXR Activation	0.00870964	0.214		AKT3,CYP7A1,DIO1,FASN,G6PC,ME1,NCOA2,NCOA6,NCOR1,NCOR2,PDE3B,PIK3C2B,PIK3C2G,PIK3R2,RAB3B,RCAN2,SCARB1,THRSP
Superpathway of Inositol Phosphate Compounds	0.00870964	0.163	-1.976	DOT1L,DUSP14,DUSP8,DUSP9,G6PC,INPP5A,IP6K2,IP6K3,MTMR4,NOCT,NUDT3,PGAM4,PGAM5,PI4K2A,PIK3C2B,PIK3C2G,PIK3R2,PIP5K1C,PLCB1,PLCD3,PLCG2,PPFIBP2,PPIP5K1,PPP1R13B,PPP1R1C,PPP2R2A,PPP2R2B,PPP2R3A,PPP2R5C,PPP4C,PPP5C,PPTC7,PTEN,PTPN13,PTPN2,SEC16A,SSH1,UBLCP1
Senescence Pathway	0.00870964	0.155	-1.342	ACVR2A,AKT3,ANAPC2,ARAF,ASXL2,ATF3,CAPN11,CAPN3,CAPN6,CCND1,CDKN2B,CHEK2,CREBBP,CXCL8,ELF5,ELK3,EP400,HIPK2,ITPR2,JUN,MAPK3,MAPK4,MRAS,NF1,NFATC2,NRAS,PARP1,PIK3C2B,PIK3C2G,PIK3R2,PML,PPP2R2A,PPP2R2B,PPP2R3A,PPP2R5C,PTEN,RALB,RNF2,RRAS,RRAS2,SAA1,SAA4,SERPINE1,SMAD4,TGFB2,TP53
Role of MAPK Signaling in Promoting the Pathogenesis of Influenza	0.00870964	0.196	0	ARAF,ATP6AP1,ATP6V0A4,ATP6V0C,ATP6V1A,BCL2,CASP3,JUN,MAPK3,MRAS,NFKBIA,NRAS,NUP153,PLA2G2A,PLA2G2D,PLA2G4C,PLAAT1,PNPLA3,PRKCA,RALB,RRAS,RRAS2
UVA-Induced MAPK Signaling	0.00870964	0.204	0.277	CASP3,JUN,MAPK3,MRAS,NRAS,PARP1,PARP11,PARP3,PIK3C2B,PIK3C2G,PIK3R2,PLCB1,PLCD3,PLCG2,PRKCA,RALB,RRAS,RRAS2,SMPD4,TP53
VDR/RXR Activation	0.00933254	0.218	0.905	CD14,CEBPA,CSNK2A1,CXCL10,IFNG,IGFBP1,LRP5,NCOA2,NCOR1,NCOR2,PRKCA,PRKCB,SEMA3B,SPP1,TGFB2,TNFSF11,TRPV5
NAD Signaling Pathway	0.0107152	0.179	-1	AKT3,FGF2,H1-0,H1-1,H1-6,H2BC15,IGF1,NKX2-1,NMRK1,NT5E,PARP1,PARP11,PARP3,PIK3C2B,PIK3C2G,PIK3R2,POLR2C,POLR2J,PRKAA2,PRKAB2,SIRT6,SLC29A3,SLC29A4,SLC7A5,TGFA,TGFB2,TP53
PDGF Signaling	0.0107152	0.209	-0.471	ABL1,CSNK2A1,CSNK2A2,ELK1,JUN,MAPK3,MRAS,NRAS,PIK3C2B,PIK3C2G,PIK3R2,PLCG2,PRKCA,PRKCB,RALB,RRAS,RRAS2,SOS2
Cardiac Hypertrophy Signaling (Enhanced)	0.0107152	0.138	-2.109	ACVR2A,ADCY9,AGT,AGTR1,AKT3,CAMK2D,CAMK2G,CXCL8,EDN1,ELK1,FASLG,FGF1,FGF14,FGF2,FGF21,FGFR2,FGFRL1,FZD3,FZD6,FZD7,GHR,GNA11,GNA14,GNAI2,GNAI3,GSK3A,HSPB1,IFNG,IGF1,IL13RA1,IL18,IL20RB,ITGA3,ITGA5,ITGA6,ITGAM,ITGAV,ITGB3,ITPR2,JUN,MAP3K11,MAPK3,MKNK2,MRAS,NFATC2,NPR1,NRAS,PDE11A,PDE12,PDE3B,PDE5A,PIK3C2B,PIK3C2G,PIK3R2,PKN1,PLCB1,PLCD3,PLCG2,PRKAR1B,PRKAR2A,PRKCA,PRKCB,PTEN,RALB,RCAN1,ROCK2,RRAS,R…
Systemic Lupus Erythematosus In B Cell Signaling Pathway	0.0107152	0.155	-0.762	AKT3,BCL2,BLNK,CCND1,CSK,CXCL8,FASLG,IFIH1,IFIT2,IFNA10,IFNA5,IFNAR2,IFNG,IFNGR2,IGHA1,IGHD,IGHG1,IL18,ISG15,JUN,MALT1,MAP4K4,MAPK3,MRAS,NFATC2,NRAS,PIK3C2B,PIK3C2G,PIK3R2,PLCG2,PRKCA,PRKCB,RALB,RRAS,RRAS2,SOS2,SYK,TGFB2,TLR3,TNFSF10,TNFSF11,TNFSF14,TNFSF4
Actin Cytoskeleton Signaling	0.0107152	0.159	-0.557	ACTA1,ACTN1,ARHGEF6,CD14,CSK,F2R,FGD1,FGF1,FGF14,FGF2,FGF21,ITGA3,ITGA5,ITGA6,ITGAM,ITGAV,ITGB3,LIMK1,MAPK3,MRAS,MYH4,MYH8,MYL6,MYL9,NCKAP1L,NRAS,PIK3C2B,PIK3C2G,PIK3R2,PIP5K1C,RALB,ROCK2,RRAS,RRAS2,SOS2,SSH1,TIAM1,TIAM2,WASL
Pentose Phosphate Pathway	0.0109648	0.5	-1.342	G6PD,H6PD,PGLS,TKT,TKTL2
Melanocyte Development and Pigmentation Signaling	0.0112202	0.202	-0.471	ADCY9,BCL2,CREB3,CREB3L3,CREBBP,MAPK3,MRAS,NRAS,PIK3C2B,PIK3C2G,PIK3R2,PLCG2,PRKAR1B,PRKAR2A,RALB,RRAS,RRAS2,SOS2,TYRP1
Renal Cell Carcinoma Signaling	0.0112202	0.212	0.832	AKT3,CREBBP,CUL2,JUN,MAPK3,MRAS,NRAS,PIK3C2B,PIK3C2G,PIK3R2,RALB,RAPGEF1,RRAS,RRAS2,SOS2,TGFA,UBD
Paxillin Signaling	0.0112202	0.194	0.728	ACTA1,ACTN1,ARHGEF6,CSK,ITGA3,ITGA5,ITGA6,ITGAM,ITGAV,ITGB3,MRAS,NCK2,NRAS,PARVA,PIK3C2B,PIK3C2G,PIK3R2,RALB,RRAS,RRAS2,SOS2
ErbB Signaling	0.0112202	0.202	0.229	ELK1,ERBB3,HBEGF,JUN,MAPK3,MRAS,NCK2,NRAS,PIK3C2B,PIK3C2G,PIK3R2,PLCG2,PRKCA,PRKCB,RALB,RRAS,RRAS2,SOS2,TGFA
PI3K/AKT Signaling	0.0112202	0.166	0.392	AKT3,BCL2,CCND1,GHR,GSK3A,GYS1,GYS2,IL13RA1,IL20RB,ILK,ITGA3,ITGA5,ITGA6,ITGAM,ITGAV,ITGB3,MAPK3,MRAS,NFKBIA,NRAS,PIK3R2,PPP2R2A,PPP2R2B,PPP2R3A,PPP2R5C,PTEN,RALB,RRAS,RRAS2,SOS2,THEM4,TP53,YWHAB
Endocannabinoid Developing Neuron Pathway	0.0112202	0.187	-0.218	ADCY9,AKT1S1,AKT3,ARAF,CCND1,CREB3,CREB3L3,CREBBP,GNAI2,GNAI3,GNAO1,MAPK3,MAPK4,MRAS,NRAS,PIK3C2B,PIK3C2G,PIK3R2,PRKAR1B,PRKAR2A,RALB,RRAS,RRAS2
Hepatic Fibrosis / Hepatic Stellate Cell Activation	0.0138038	0.165		AGT,AGTR1,BCL2,CCL2,CD14,COL12A1,COL2A1,COL5A2,CXCL8,EDN1,FASLG,FGF1,FGF2,FGFR2,IFNAR2,IFNG,IFNGR2,IGF1,IGFBP4,LEPR,MMP13,MYH4,MYH8,MYL6,MYL9,SERPINE1,SMAD4,TGFA,TGFB2,TIMP2,TLR4,TNFRSF1B
Regulation of Cellular Mechanics by Calpain Protease	0.0138038	0.202	0.277	ACTN1,CAPN11,CAPN3,CAPN6,CCNA2,CCND1,ITGA3,ITGA5,ITGA6,ITGAM,ITGAV,ITGB3,MAPK3,MRAS,NRAS,RALB,RRAS,RRAS2
Glioblastoma Multiforme Signaling	0.0141254	0.17	0	AKT3,CCND1,DIRAS3,FZD3,FZD6,FZD7,IGF1,ITPR2,MAPK3,MRAS,NF1,NF2,NRAS,PIK3C2B,PIK3C2G,PIK3R2,PLCB1,PLCD3,PLCG2,PTEN,RALB,RHOC,RHOF,RND1,RND3,RRAS,RRAS2,SOS2,TP53
Oncostatin M Signaling	0.0144544	0.256	1.508	CHI3L1,ELK1,MAPK3,MMP13,MRAS,MT2A,NRAS,RALB,RRAS,RRAS2,TIMP3
Virus Entry via Endocytic Pathways	0.0144544	0.192		ABL1,ACTA1,AP1M1,AP2M1,DNM2,FLNC,ITGA5,ITGB3,MRAS,NRAS,PIK3C2B,PIK3C2G,PIK3R2,PLCG2,PRKCA,PRKCB,RALB,RRAS,RRAS2,TFRC
Mouse Embryonic Stem Cell Pluripotency	0.0144544	0.192	-0.894	AKT3,CREBBP,FOXD3,FZD3,FZD6,FZD7,MAPK3,MRAS,NRAS,PIK3C2B,PIK3C2G,PIK3R2,RALB,RRAS,RRAS2,SMAD4,SOS2,TCF7L1,TCF7L2,TP53
Signaling by Rho Family GTPases	0.0147911	0.153	-1.616	ACTA1,ARHGEF18,ARHGEF5,ARHGEF6,CDC42EP1,CDH6,CDH9,DIRAS3,ELK1,GNA11,GNA14,GNAI2,GNAI3,GNAO1,ITGA3,ITGA5,ITGA6,ITGAM,ITGAV,ITGB3,JUN,LIMK1,MAP3K11,MAPK3,MRAS,MYL6,MYL9,NEDD4,PIK3C2B,PIK3C2G,PIK3R2,PIP5K1C,PKN1,RHOC,RHOF,RND1,RND3,ROCK2,SEPTIN6,STMN1,WASL
p53 Signaling	0.0151356	0.194	-2	AKT3,APAF1,BCL2,CCND1,CCNK,CHEK2,HIPK2,JUN,MDM4,PIK3C2B,PIK3C2G,PIK3R2,PML,PPP1R13B,PRKDC,PTEN,STAG1,TNFRSF10B,TP53
14-3-3-mediated Signaling	0.0151356	0.181	0.655	AKT1S1,AKT3,ELK1,GSK3A,JUN,MAPK3,MRAS,NRAS,PIK3C2B,PIK3C2G,PIK3R2,PLCB1,PLCD3,PLCG2,PRKCA,PRKCB,RALB,RRAS,RRAS2,STK11,TUBA1B,TUBB4A,YWHAB
Thrombopoietin Signaling	0.0151356	0.222	0.535	IRS2,JUN,MAPK3,MRAS,NRAS,PIK3C2B,PIK3C2G,PIK3R2,PLCG2,PRKCA,PRKCB,RALB,RRAS,RRAS2
CCR3 Signaling in Eosinophils	0.0151356	0.178	0	CCL11,GNA11,GNA14,GNAI2,GNAI3,GNAO1,ITPR2,LIMK1,MAPK3,MRAS,NRAS,PIK3C2B,PIK3C2G,PIK3R2,PLA2G2A,PLA2G2D,PLA2G4C,PLCB1,PRKCA,PRKCB,RALB,ROCK2,RRAS,RRAS2
Renin-Angiotensin Signaling	0.0151356	0.183	-0.218	ADCY9,AGT,AGTR1,CCL2,ELK1,ITPR2,JUN,MAPK3,MRAS,NRAS,PIK3C2B,PIK3C2G,PIK3R2,PLCG2,PRKAR1B,PRKAR2A,PRKCA,PRKCB,RALB,RRAS,RRAS2,SOS2
CDK5 Signaling	0.0151356	0.188	0.471	ABL1,ADCY9,CABLES1,EGR1,ITGA3,ITGA6,LAMB1,LAMC2,MAPK3,MAPK4,MRAS,NRAS,PPP2R2A,PPP2R2B,PPP2R3A,PPP2R5C,PRKAR1B,PRKAR2A,RALB,RRAS,RRAS2
Acute Myeloid Leukemia Signaling	0.0151356	0.198	0.243	AKT3,ARAF,CCND1,CEBPA,JUP,MAPK3,MRAS,NRAS,PIK3C2B,PIK3C2G,PIK3R2,PML,RALB,RRAS,RRAS2,SOS2,TCF7L1,TCF7L2
Myc Mediated Apoptosis Signaling	0.0151356	0.24	-2.887	APAF1,BCL2,CASP3,CASP8,CFLAR,CREBBP,FASLG,MAX,PRKAR1B,PRKAR2A,TNFRSF1B,TP53
VEGF Family Ligand-Receptor Interactions	0.0151356	0.202	-0.243	AKT3,MAPK3,MRAS,NRAS,PIK3C2B,PIK3C2G,PIK3R2,PLA2G2A,PLA2G2D,PLA2G4C,PLCG2,PRKCA,PRKCB,RALB,RRAS,RRAS2,SOS2
Aspartate Degradation II	0.0151356	0.571	0	GOT1,GOT2,MDH1B,MDH2
Wnt/β-catenin Signaling	0.0151356	0.168	-1.347	ACVR2A,AKT3,BCL9,CCND1,CD44,CREBBP,CSNK2A1,CSNK2A2,DKK4,FZD3,FZD6,FZD7,GNAO1,GSK3A,ILK,JUN,LRP1,LRP5,PPP2R2A,PPP2R2B,PPP2R3A,PPP2R5C,SOX4,SOX5,TCF7L1,TCF7L2,TGFB2,TP53,UBD
α-Adrenergic Signaling	0.0154882	0.189	0	ADCY9,GNA11,GNA14,GNAI2,GNAI3,GNAO1,GYS1,GYS2,ITPR2,MAPK3,MRAS,NRAS,PLCG2,PRKAR1B,PRKAR2A,PRKCA,PRKCB,RALB,RRAS,RRAS2
Role of IL-17A in Arthritis	0.0154882	0.228		CCL2,CCL20,CCL7,CXCL1,CXCL5,CXCL6,CXCL8,MAPK3,MMP13,NFKBIA,PIK3C2B,PIK3C2G,PIK3R2
Agranulocyte Adhesion and Diapedesis	0.0154882	0.159		ACTA1,CCL11,CCL16,CCL17,CCL2,CCL20,CCL22,CCL23,CCL4,CCL7,CD99,CLDN17,CX3CL1,CXCL1,CXCL10,CXCL16,CXCL5,CXCL6,CXCL8,GNAI2,GNAI3,IL18,ITGA3,ITGA5,ITGA6,MMP13,MMP14,MYH4,MYH8,MYL6,MYL9,SELP,XCL1,XCL2
Semaphorin Neuronal Repulsive Signaling Pathway	0.0154882	0.172	-0.2	AKT3,CD44,GUCY1B1,ITGA3,ITGA5,ITGA6,ITGAM,ITGAV,ITGB3,LIMK1,MYL6,MYL9,PIK3C2B,PIK3C2G,PIK3R2,PIP5K1C,PLCG2,PLXNA1,PLXNA3,PRKAR1B,PRKAR2A,RND1,ROCK2,RRAS,STK11,TP53
Granzyme B Signaling	0.0158489	0.375	-1.633	APAF1,CASP3,CASP8,NUMA1,PARP1,PRKDC
Synaptic Long Term Potentiation	0.0162181	0.178	-1.877	CAMK2D,CAMK2G,CREB3,CREB3L3,CREBBP,GNA11,GNA14,GRIA4,GRINA,ITPR2,MAPK3,MRAS,NRAS,PLCB1,PLCD3,PLCG2,PRKAR1B,PRKAR2A,PRKCA,PRKCB,RALB,RRAS,RRAS2
G Beta Gamma Signaling	0.0162181	0.178	-1.528	AKT3,ARHGEF6,CATSPER2,DNM2,GNA11,GNA14,GNAI2,GNAI3,GNAO1,HBEGF,ITPR2,MAPK3,MRAS,NRAS,PLCG2,PRKAR1B,PRKAR2A,PRKCA,PRKCB,RALB,RRAS,RRAS2,SOS2
UVC-Induced MAPK Signaling	0.0162181	0.235	-0.577	ARAF,JUN,MAPK3,MRAS,NRAS,PRKCA,PRKCB,RALB,RRAS,RRAS2,SMPD4,TP53
Telomerase Signaling	0.0165959	0.187	0.229	ABL1,AKT3,ELF5,ELK3,MAPK3,MRAS,NRAS,PIK3C2B,PIK3C2G,PIK3R2,PPP2R2A,PPP2R2B,PPP2R3A,PPP2R5C,RALB,RRAS,RRAS2,SOS2,TP53,TPP1
Neuroinflammation Signaling Pathway	0.017378	0.146	-1.677	ACVR2A,AKT3,BCL2,BIRC3,CASP3,CASP8,CCL2,CFLAR,CREB3,CREB3L3,CREBBP,CX3CL1,CXCL10,CXCL8,FASLG,GABRR3,GDNF,GRINA,HLA-DMA,IFNA10,IFNA5,IFNG,IFNGR2,IL18,IRAK2,JUN,MAPK3,MAPK4,MFGE8,NAIP,NFATC2,PIK3C2B,PIK3C2G,PIK3R2,PLA2G2A,PLA2G2D,PLA2G4C,PLCG2,PSENEN,RIPK1,SLC6A1,SYK,TGFB2,TLR1,TLR3,TLR4
Induction of Apoptosis by HIV1	0.017378	0.215	-2.138	APAF1,BCL2,BIRC3,CASP3,CASP8,FASLG,NAIP,NFKBIA,RIPK1,SLC25A3,SLC25A4,SLC25A6,TNFRSF1B,TP53
Prolactin Signaling	0.017378	0.198	0.258	CREBBP,JUN,KCNMA1,MAPK3,MRAS,NRAS,PIK3C2B,PIK3C2G,PIK3R2,PLCG2,PRKCA,PRKCB,PRLR,RALB,RRAS,RRAS2,SOS2
Pentose Phosphate Pathway (Oxidative Branch)	0.0177828	0.75		G6PD,H6PD,PGLS
Acute Phase Response Signaling	0.0177828	0.162	0.688	AGT,AKT3,C1R,C4BPA,ELK1,FGB,HAMP,HMOX2,HRG,IL18,JUN,KLKB1,MAPK3,MBL2,MRAS,NFKBIA,NRAS,PIK3R2,RALB,RBP1,RIPK1,RRAS,RRAS2,SAA1,SAA4,SERPIND1,SERPINE1,SERPINF2,SOS2,TNFRSF1B
Synaptic Long Term Depression	0.0186209	0.16	-1.671	CATSPER2,GNA11,GNA14,GNAI2,GNAI3,GNAO1,GRIA4,GUCY1B1,IGF1,ITPR2,MAPK3,MRAS,NPR1,NRAS,PLA2G2A,PLA2G2D,PLA2G4C,PLAAT1,PLCB1,PLCD3,PLCG2,PNPLA3,PPP2R2A,PPP2R2B,PPP2R3A,PPP2R5C,PRKCA,PRKCB,RALB,RRAS,RRAS2
Non-Small Cell Lung Cancer Signaling	0.0186209	0.191	0.728	ABL1,AKT3,CCND1,FHIT,ITPR2,MAPK3,MRAS,NRAS,PIK3C2B,PIK3C2G,PIK3R2,PRKCA,RALB,RRAS,RRAS2,SOS2,TGFA,TP53
Apelin Endothelial Signaling Pathway	0.0186209	0.173	0.426	ADCY9,AKT3,CCL2,GNA11,GNA14,GNAI2,GNAI3,GNAO1,JUN,KLF2,MAPK3,MRAS,NRAS,PIK3C2B,PIK3C2G,PIK3R2,PLCB1,PRKAA2,PRKAB2,PRKCA,PRKCB,RALB,RRAS,RRAS2
PFKFB4 Signaling Pathway	0.0186209	0.239	-2.111	CREB3,CREB3L3,CREBBP,FGF2,GCK,MAPK3,PRKAR1B,PRKAR2A,TGFB2,TKT,TP53
MSP-RON Signaling In Macrophages Pathway	0.0199526	0.179	1.342	CREB3,CREB3L3,CREBBP,HLA-DMA,IFNG,IFNGR2,ITGAM,JUN,KLK12,KLKB1,MAPK3,MRAS,NRAS,PIK3C2B,PIK3C2G,PIK3R2,RALB,RRAS,RRAS2,SOS2,TLR4
GNRH Signaling	0.0213796	0.16	-1.671	ADCY9,CAMK2D,CAMK2G,CATSPER2,CREB3,CREB3L3,CREBBP,EGR1,ELK1,GNA11,GNA14,GNAI2,GNAI3,GNRHR,HBEGF,ITPR2,JUN,MAP3K11,MAPK3,MRAS,NRAS,PLCB1,PRKAR1B,PRKAR2A,PRKCA,PRKCB,RALB,RRAS,RRAS2,SOS2
Sphingosine-1-phosphate Signaling	0.0213796	0.178	0	ADCY9,AKT3,CASP3,CASP8,DIRAS3,GNAI2,GNAI3,MAPK3,PIK3C2B,PIK3C2G,PIK3R2,PLCB1,PLCD3,PLCG2,RHOC,RHOF,RND1,RND3,S1PR1,S1PR2,SMPD4
Sumoylation Pathway	0.0213796	0.184	0.258	ARHGDIA,CEBPA,CREBBP,DIRAS3,FASLG,JUN,NFKBIA,PML,RCOR1,RHOC,RHOF,RND1,RND3,RPA1,SMAD4,STUB1,SUMO1,SUMO4,TP53
Hereditary Breast Cancer Signaling	0.0234423	0.169		AKT3,ARID1A,ARID2,CCND1,CHEK2,CREBBP,FANCB,FANCM,MRAS,NRAS,PIK3C2B,PIK3C2G,PIK3R2,POLR2C,POLR2J,PTEN,RALB,RPA1,RRAS,RRAS2,SMARCC1,TP53,UBD,XPC
ErbB4 Signaling	0.0239883	0.206	0.277	MAPK3,MRAS,NRAS,PIK3C2B,PIK3C2G,PIK3R2,PLCG2,PRKCA,PRKCB,PSENEN,RALB,RRAS,RRAS2,SOS2
Human Embryonic Stem Cell Pluripotency	0.0239883	0.163		AKT3,FGF2,FGFR2,FGFRL1,FOXD3,FZD3,FZD6,FZD7,GNA11,GNA14,GNAI2,GNAI3,GNAO1,GSK3A,INHBA,LEFTY1,MRAS,PIK3C2B,PIK3C2G,PIK3R2,S1PR1,S1PR2,SMAD4,TCF7L1,TCF7L2,TDGF1,TGFB2
Prostate Cancer Signaling	0.0245471	0.179		ABL1,AKT3,BCL2,CCND1,CREB3,CREB3L3,CREBBP,MAPK3,MRAS,NFKBIA,NRAS,PIK3C2B,PIK3C2G,PIK3R2,PTEN,RALB,RRAS,RRAS2,SOS2,TP53
Adrenomedullin signaling pathway	0.025704	0.156	-1.461	ADCY9,AKT3,ARAF,BCL2,CASP3,CSK,ELK1,GNA11,GNA14,GSK3A,GUCY1B1,IL18,ITPR2,MAPK3,MAPK4,MAX,MRAS,NPR1,NRAS,PIK3C2B,PIK3C2G,PIK3R2,PLCB1,PLCD3,PLCG2,PRKAR1B,PRKAR2A,RALB,RRAS,RRAS2,SOS2
EGF Signaling	0.025704	0.218	-1.732	AKT3,CSNK2A1,CSNK2A2,ELK1,ITPR2,JUN,MAPK3,PIK3C2B,PIK3C2G,PIK3R2,PRKCA,SOS2
IL-6 Signaling	0.025704	0.172	0.655	AKT3,CD14,CSNK2A1,CSNK2A2,CXCL8,ELK1,HSPB1,IL18,JUN,MAP4K4,MAPK3,MRAS,NFKBIA,NRAS,PIK3C2B,PIK3C2G,PIK3R2,RALB,RRAS,RRAS2,SOS2,TNFRSF1B
Role of MAPK Signaling in Inhibiting the Pathogenesis of Influenza	0.025704	0.197	-0.775	ARAF,CASP3,CCL2,CXCL10,CXCL8,IFNG,JUN,MAPK3,NFKBIA,PLA2G2A,PLA2G2D,PLA2G4C,PLAAT1,PNPLA3,TLR4
Retinoate Biosynthesis I	0.0281838	0.25	-2.449	ADH1B,ADH1C,ADH4,AKR1B1,DHRS4,HSD17B6,RBP1,RDH10,RDH16
FGF Signaling	0.0281838	0.19	-2.5	AKT3,CREB3,CREB3L3,CREBBP,FGF1,FGF14,FGF2,FGF21,FGFR2,FGFRL1,MAPK3,PIK3C2B,PIK3C2G,PIK3R2,PRKCA,SOS2
VEGF Signaling	0.0281838	0.182	0.943	ACTA1,ACTN1,AKT3,BCL2,MAPK3,MRAS,NRAS,PIK3C2B,PIK3C2G,PIK3R2,PLCG2,PRKCA,PRKCB,RALB,ROCK2,RRAS,RRAS2,SOS2
Apelin Cardiomyocyte Signaling Pathway	0.0281838	0.182	-1.414	AKT3,GNA11,GNAI2,GNAI3,MAPK3,MAPK4,MYL6,MYL9,PIK3C2B,PIK3C2G,PIK3R2,PLCB1,PLCD3,PLCG2,PRKCA,PRKCB,SLC9A5,SLC9A8
LPS-stimulated MAPK Signaling	0.030903	0.188	0	CD14,ELK1,JUN,MAPK3,MRAS,NFKBIA,NRAS,PIK3C2B,PIK3C2G,PIK3R2,PRKCA,PRKCB,RALB,RRAS,RRAS2,TLR4
Purine Nucleotides Degradation II (Aerobic)	0.030903	0.316	0	ADA,ADAT3,GDA,NT5C2,NT5E,PNP
3-phosphoinositide Biosynthesis	0.030903	0.153	-1.633	DOT1L,DUSP14,DUSP8,DUSP9,G6PC,MTMR4,NOCT,NUDT3,PGAM4,PGAM5,PI4K2A,PIK3C2B,PIK3C2G,PIK3R2,PIP5K1C,PPFIBP2,PPIP5K1,PPP1R13B,PPP1R1C,PPP2R2A,PPP2R2B,PPP2R3A,PPP2R5C,PPP4C,PPP5C,PPTC7,PTEN,PTPN13,PTPN2,SSH1,UBLCP1
FAT10 Cancer Signaling Pathway	0.030903	0.22	0.632	ACVR2A,AKT3,IFNG,MAD2L2,NFKBIA,SMAD4,TCF7L2,TGFB2,TNFRSF1B,TP53,UBD
Coronavirus Pathogenesis Pathway	0.030903	0.153	0.365	ABL1,AGT,AGTR1,ATP6AP1,ATP6V1A,BCL2,CASP3,CASP8,CCL2,CCND1,CXCL8,DDIT3,DPP9,EEF1A2,ELK1,FASLG,FURIN,IFNAR2,IFNG,JUN,MAPK3,NFKBIA,OAS2,RIPK1,RPS26,RPS28,RPSA,SERPINE1,SMAD4,TLR3,TP53
Regulation of the Epithelial-Mesenchymal Transition Pathway	0.0316228	0.154		AKT3,ARAF,BCL9,EGR1,ESRP2,FGF1,FGF14,FGF2,FGF21,FGFR2,FGFRL1,FZD3,FZD6,FZD7,JAG1,MAPK3,MRAS,NRAS,PIK3C2B,PIK3C2G,PIK3R2,PSENEN,RALB,RRAS,RRAS2,SMAD4,SOS2,TCF7L1,TCF7L2,TGFB2
Germ Cell-Sertoli Cell Junction Signaling	0.0316228	0.158		ACTA1,ACTN1,DIRAS3,ILK,ITGA3,ITGA6,JUP,LIMK1,MAP3K11,MAPK3,MRAS,NRAS,PIK3C2B,PIK3C2G,PIK3R2,RALB,RHOC,RHOF,RND1,RND3,RRAS,RRAS2,TGFB2,TUBA1B,TUBB4A,WASL,ZYX
Axonal Guidance Signaling	0.0323594	0.13		ABL1,ABLIM1,ADAM19,ADAM20,ADAM7,ADAMTS17,AKT3,ARHGEF6,EFNA4,EPHA6,EPHB4,FZD3,FZD6,FZD7,GNA11,GNA14,GNAI2,GNAI3,GNAO1,IGF1,ITGA3,ITGA5,ITGA6,ITGAM,ITGAV,ITGB3,KALRN,KLC1,LIMK1,MAPK3,MME,MMP13,MMP14,MRAS,MYL6,MYL9,NCK2,NFATC2,NRAS,NTN4,PIK3C2B,PIK3C2G,PIK3R2,PLCB1,PLCD3,PLCG2,PLXNA1,PLXNA3,PLXNB2,PLXNC1,PRKAR1B,PRKAR2A,PRKCA,PRKCB,RALB,RND1,ROCK2,RRAS,RRAS2,SEMA3B,SHANK2,SOS2,TUBA1B,TUBB4A,WASL,ZNF…
Neuropathic Pain Signaling In Dorsal Horn Neurons	0.0331131	0.178	-2.357	CAMK1D,CAMK2D,CAMK2G,ELK1,GRIA4,GRINA,ITPR2,MAPK3,PIK3C2B,PIK3C2G,PIK3R2,PLCB1,PLCD3,PLCG2,PRKAR1B,PRKAR2A,PRKCA,PRKCB
Role of IL-17A in Psoriasis	0.0331131	0.357	0.447	CCL20,CXCL1,CXCL5,CXCL6,CXCL8
Role of Pattern Recognition Receptors in Recognition of Bacteria and Viruses	0.0331131	0.16	-1.941	CXCL8,FASLG,IFIH1,IFNA5,IFNG,IL18,MAPK3,MBL2,OAS2,PIK3C2B,PIK3C2G,PIK3R2,PLCG2,PRKCA,PRKCB,RIPK2,SYK,TGFB2,TLR1,TLR3,TLR4,TNFSF10,TNFSF11,TNFSF14,TNFSF4
MIF Regulation of Innate Immunity	0.0331131	0.227	-0.632	CD14,JUN,MAPK3,MIF,NFKBIA,PLA2G2A,PLA2G2D,PLA2G4C,TLR4,TP53
IL-3 Signaling	0.0331131	0.19	0.258	AKT3,ELK1,JUN,MAPK3,MRAS,NRAS,PIK3C2B,PIK3C2G,PIK3R2,PRKCA,PRKCB,RALB,RAPGEF1,RRAS,RRAS2
Fc Epsilon RI Signaling	0.0338844	0.171	0	AKT3,FCER1G,MAPK3,MRAS,MS4A2,NRAS,PIK3C2B,PIK3C2G,PIK3R2,PLA2G2A,PLA2G2D,PLA2G4C,PLCG2,PRKCA,PRKCB,RALB,RRAS,RRAS2,SOS2,SYK
Melatonin Signaling	0.0338844	0.194	-1.387	ARAF,CAMK2D,CAMK2G,GNAI2,GNAI3,GNAO1,MAPK3,PLCB1,PLCD3,PLCG2,PRKAR1B,PRKAR2A,PRKCA,PRKCB
Xenobiotic Metabolism Signaling	0.0338844	0.142		ANKRA2,CAMK1D,CAMK2D,CAMK2G,CHST12,CREBBP,CYP1A1,CYP1A2,CYP2B6,CYP2C9,FMO3,FMO4,GRIP1,GSTA3,GSTA4,GSTM2,GSTM3,MAP3K11,MAPK3,MRAS,NCOR2,NQO1,NRAS,PIK3C2B,PIK3C2G,PIK3R2,PPP2R2A,PPP2R2B,PPP2R3A,PPP2R5C,PRKCA,PRKCB,RALB,RRAS,RRAS2,SULT1B1,SUMO1,UGT2B10,UGT2B11,UGT2B15,UGT2B17
PXR/RXR Activation	0.0338844	0.2		ABCB11,AKT3,ALAS1,CYP1A2,CYP2B6,CYP2C9,CYP7A1,G6PC,GSTM2,IGFBP1,NR0B2,PRKAR1B,PRKAR2A
Docosahexaenoic Acid (DHA) Signaling	0.0346737	0.237		AKT3,APAF1,BCL2,CASP3,GSK3A,PIK3C2B,PIK3C2G,PIK3R2,PNPLA2
Sertoli Cell-Sertoli Cell Junction Signaling	0.0346737	0.15		ACTA1,ACTN1,AKT3,CLDN17,ELK1,EPB41,F11R,GSK3A,GUCY1B1,ILK,ITGA3,ITGA5,ITGA6,ITGAM,ITGAV,ITGB3,JUN,JUP,MAP3K11,MAPK3,MRAS,NRAS,PRKAR1B,PRKAR2A,PTEN,RALB,RRAS,RRAS2,SPTBN2,TUBA1B,TUBB4A
FLT3 Signaling in Hematopoietic Progenitor Cells	0.0354813	0.188	-0.258	AKT3,CREB3,CREB3L3,CREBBP,ELK1,MAPK3,MRAS,NRAS,PIK3C2B,PIK3C2G,PIK3R2,RALB,RRAS,RRAS2,SOS2
Gap Junction Signaling	0.0354813	0.152		ACTA1,ADCY9,AKT3,GJB2,GNAI2,GNAI3,GRIA4,GUCY1B1,HTR2A,ITPR2,MAPK3,MRAS,NPR1,NRAS,PIK3C2B,PIK3C2G,PIK3R2,PLCB1,PLCD3,PLCG2,PRKAR1B,PRKAR2A,PRKCA,PRKCB,RALB,RRAS,RRAS2,SOS2,TUBA1B,TUBB4A
NGF Signaling	0.0354813	0.169	-0.688	AKT3,CREB3,CREB3L3,CREBBP,ELK1,MAP3K11,MAPK3,MRAS,NRAS,PIK3C2B,PIK3C2G,PIK3R2,PLCG2,RALB,ROCK2,RRAS,RRAS2,SMPD4,SOS2,TP53
Airway Inflammation in Asthma	0.0363078	0.25		CCL2,CCL20,CXCL8,IFNG,IFNGR2,IL23A,RNASE3,TGFB2
Cholecystokinin/Gastrin-mediated Signaling	0.0380189	0.168	-0.229	DIRAS3,ELK1,IL18,ITPR2,JUN,MAPK3,MRAS,NRAS,PLCB1,PRKCA,PRKCB,RALB,RHOC,RHOF,RND1,RND3,ROCK2,RRAS,RRAS2,SOS2
TGF-β Signaling	0.0380189	0.177	0	ACVR2A,BCL2,CREBBP,INHBA,JUN,MAPK3,MRAS,NRAS,RALB,RRAS,RRAS2,SERPINE1,SKI,SMAD4,SMURF2,SOS2,TGFB2
Xenobiotic Metabolism General Signaling Pathway	0.0389045	0.161	-0.626	AKT3,CREBBP,GSTA3,GSTA4,GSTM2,GSTM3,MAP3K11,MAPK3,MRAS,NQO1,NRAS,PIK3C2B,PIK3C2G,PIK3R2,PRKCA,PRKCB,RALB,RRAS,RRAS2,UGT2B10,UGT2B11,UGT2B15,UGT2B17
G-Protein Coupled Receptor Signaling	0.0389045	0.141		ADCY9,AGTR1,AKT3,CAMK2D,CAMK2G,CREB3,CREB3L3,CREBBP,DUSP9,GNA11,GNA14,GNAI2,GNAI3,GNAO1,GRK2,HTR2A,MAPK3,MRAS,NFKBIA,NRAS,OPRD1,PDE11A,PDE12,PDE3B,PDE5A,PIK3C2B,PIK3C2G,PIK3R2,PLCB1,PRKAR1B,PRKAR2A,PRKCA,PRKCB,RALB,RGS2,RRAS,RRAS2,S1PR1,SOS2
Regulation Of The Epithelial Mesenchymal Transition By Growth Factors Pathway	0.0389045	0.151	-0.6	AKT3,ARAF,EGR1,ESRP2,FASLG,FGF1,FGF14,FGF2,FGF21,FGFR2,FGFRL1,JUN,MAPK3,MRAS,NRAS,PIK3C2B,PIK3C2G,PIK3R2,RALB,RRAS,RRAS2,SMAD4,SOS2,TGFB2,TNFRSF1B,TNFSF10,TNFSF11,TNFSF14,TNFSF4
Osteoarthritis Pathway	0.0398107	0.145	-0.784	ANKH,CASP3,CASP8,COL2A1,CREB3,CREB3L3,CREBBP,CXCL8,FGF2,FZD3,FZD6,FZD7,HTRA1,ITGA3,ITGA5,ITGA6,ITGAM,ITGAV,ITGB3,JAG1,LRP1,MMP13,PRG4,PRKAA2,PRKAB2,S1PR2,SMAD4,SPP1,TCF7L1,TCF7L2,TIMP3,TLR4,TNFRSF1B,ZNF875
Retinoic acid Mediated Apoptosis Signaling	0.040738	0.2	-1.732	APAF1,CASP3,CASP8,CFLAR,IFNA10,IFNA5,IFNG,PARP1,PARP11,PARP3,TNFRSF10B,TNFSF10
D-myo-inositol-5-phosphate Metabolism	0.040738	0.15	-1.706	DOT1L,DUSP14,DUSP8,DUSP9,G6PC,MTMR4,NOCT,NUDT3,PGAM4,PGAM5,PLCB1,PLCD3,PLCG2,PPFIBP2,PPIP5K1,PPP1R13B,PPP1R1C,PPP2R2A,PPP2R2B,PPP2R3A,PPP2R5C,PPP4C,PPP5C,PPTC7,PTEN,PTPN13,PTPN2,SSH1,UBLCP1
Relaxin Signaling	0.0436516	0.157	-1.807	ADCY9,AKT3,ELK1,GNA11,GNA14,GNAI2,GNAI3,GNAO1,GUCY1B1,JUN,MAPK3,MRAS,NFKBIA,NPR1,PDE11A,PDE12,PDE3B,PDE5A,PIK3C2B,PIK3C2G,PIK3R2,PRKAR1B,PRKAR2A,RLN2
mTOR Signaling	0.0467735	0.146	-0.392	AKT1S1,AKT3,DIRAS3,EIF4EBP2,MAPK3,MRAS,NRAS,PIK3C2B,PIK3C2G,PIK3R2,PPP2R2A,PPP2R2B,PPP2R3A,PPP2R5C,PRKAA2,PRKAB2,PRKCA,PRKCB,RALB,RHOC,RHOF,RICTOR,RND1,RND3,RPS26,RPS28,RPSA,RRAS,RRAS2,STK11,ULK1
Rac Signaling	0.0467735	0.159	0.471	CD44,ELK1,ITGA3,ITGA5,ITGA6,ITGAM,ITGAV,ITGB3,JUN,LIMK1,MAP3K11,MAPK3,MRAS,NRAS,PIK3C2B,PIK3C2G,PIK3R2,PIP5K1C,RALB,RRAS,RRAS2,TIAM1
Neurotrophin/TRK Signaling	0.0467735	0.184	0.535	CREB3,CREB3L3,CREBBP,JUN,MAPK3,MRAS,NRAS,PIK3C2B,PIK3C2G,PIK3R2,RALB,RRAS,RRAS2,SOS2
Macropinocytosis Signaling	0.0467735	0.184	1.155	CD14,ITGA5,ITGB3,MRAS,NRAS,PIK3C2B,PIK3C2G,PIK3R2,PLCG2,PRKCA,PRKCB,RALB,RRAS,RRAS2
fMLP Signaling in Neutrophils	0.0501187	0.16	-0.943	ELK1,GNA11,GNA14,GNAI2,GNAI3,GNAO1,ITPR2,MAPK3,MRAS,NFATC2,NFKBIA,NRAS,PIK3C2B,PIK3C2G,PIK3R2,PLCB1,PRKCA,PRKCB,RALB,RRAS,RRAS2
Iron homeostasis signaling pathway	0.0501187	0.158		ATP6AP1,ATP6V0A4,ATP6V0C,ATP6V1A,CIAO1,CIAO2B,CREB3L3,CYBRD1,FBXL5,FTH1,HAMP,HBE1,HJV,HMOX2,LRP1,MAPK3,MCOLN1,PCBP1,SLC40A1,SMAD4,TFRC,TWSG1

## Sheet: TableS5
Table S5. Nominally significant (p<0.05) hits shared between the [mimic vs mimic ctl] and the [inhibitor vs Inhibitor] sets. A subset of 121 Affymetrix IDs (58 with official gene symbols) had expression levels that were nominally changed in both systems. Red, upregulated; no highlight, downregulated. 78 IDs showed directionally consistant changes.
	INH		MIM
ID	Fold Change	P-val	Fold Change	P-val		Discordant?
16657445	-1.6	0.0301	-1.5	0.0199	OR4F5	+
16673955	-1.41	0.033	1.43	0.0074	LOC730159
16677221	1.67	0.0064	-1.54	0.0262	MIR3122
16677266	1.34	0.0124	1.15	0.036	LOC101929565	+
16679876	1.4	0.0353	1.56	0.0349	LOC728323	+
16689420	-1.44	0.0262	1.42	0.0395	LOC105378844
16694359	-1.47	0.0452	1.8	0.0076	SCARNA4
16696685	-1.21	0.0456	1.64	0.0059	SCARNA3
16702257	-1.44	0.0115	1.3	0.0475	LINC00707
16703713	2.15	0.0274	1.51	0.0374		+
16703919	-1.41	0.0047	1.3	0.0023
16714341	1.46	0.0214	-1.55	0.0035
16716237	1.43	0.0137	1.26	0.0181		+
16722521	-1.31	0.0316	-1.44	0.0218		+
16722667	-1.49	0.0015	-1.31	0.0142	TMEM86A	+
16722960	-1.21	0.0291	-1.37	0.0166		+
16730210	-1.5	0.0011	-1.38	0.0311	C11orf97	+
16734965	1.33	0.0186	-1.39	0.0398	OR56A5
16735375	-1.33	0.0334	1.48	0.0055	STK33
16738604	-1.67	0.023	-1.73	0.0089		+
16745462	-1.58	0.0006	-1.3	0.0251	LOC101929227	+
16751598	1.36	0.0124	-1.34	0.016
16754836	1.38	0.0181	1.41	0.004		+
16763966	-1.75	0.0395	2.69	3.09e-05	SNORA2A
16769347	-1.27	0.0331	1.73	0.0402
16773222	-1.42	0.0473	-1.86	0.0031	MIR2276	+
16774974	-1.7	0.0395	-1.33	0.0324		+
16776323	-1.49	0.0381	1.23	0.0393	LINC00551
16788707	1.47	0.0128	-1.72	0.0157
16789955	-1.66	0.0014	1.56	0.0048	RPPH1
16796768	-1.39	0.0049	1.56	0.0298
16802038	1.75	0.0017	-1.93	0.001
16802100	-1.38	0.0221	-1.58	0.0086	RNU5A-1	+
16808563	-1.53	0.0033	-1.37	0.0442		+
16812905	1.89	0.001	1.55	0.0475	MIR1276	+
16816008	2.15	0.0167	1.8	0.0033		+
16816197	-1.47	0.0233	1.36	0.021
16818897	-1.53	0.0325	1.27	0.0219	LOC102467079
16829720	-1.44	0.0023	-1.46	0.0063	OR1A1	+
16839887	-1.35	0.0242	-1.34	0.0152	ATP2A3	+
16841340	-1.83	0.0119	1.44	0.0287	MYH2
16843219	1.28	0.0344	1.14	0.0197	ARGFXP2	+
16843998	-1.46	0.0271	1.42	0.0171
16852081	1.24	0.0306	-1.25	0.036	LOC101927879
16865078	1.97	0.0116	-1.85	0.0107	MIR518A1
16873204	1.26	0.031	1.21	0.0105	CEACAM22P	+
16878992	1.37	0.0178	1.23	0.0342		+
16884930	-1.44	0.0176	1.39	0.026
16885703	1.93	0.0356	1.91	0.0078		+
16896814	-1.53	0.014	-1.27	0.0464
16903475	-2.4	0.0085	1.7	0.0048
16907482	1.64	0.0151	-1.96	0.0012
16909275	-1.28	0.0291	-1.45	0.0096		+
16914588	-1.44	0.0295	1.22	0.0085	LOC105372640
16916289	1.42	0.0176	-1.17	0.0498	C20orf96
16920604	1.28	0.0301	-1.34	0.0108	LOC105372687
16930868	-1.42	0.0358	1.25	0.0216	NDUFA6-AS1
16952878	1.52	0.0094	-1.4	0.0185	LOC102724297
16966022	-1.15	0.0494	-1.37	0.0429	LOC105374412	+
16967137	1.38	0.0144	-1.44	0.0056
16981726	1.5	0.0203	1.58	0.005		+
16982094	-1.26	0.0336	-1.42	0.0077	LINC01093
16988639	-1.5	0.0335	1.55	0.0468
16990294	1.31	0.0197	-1.58	0.003	PCDHB10
16992059	-1.21	0.0398	-1.54	0.0007	LOC101927969	+
16997605	-1.41	0.0292	-1.31	0.0378	CTD-2201I18.1	+
16998508	2	0.0241	-1.67	0.0311
17005834	-2.11	0.0428	2.02	0.0149
17007257	1.7	0.0184	-1.77	0.0219	HLA-DRA
17011812	1.44	0.0106	-1.44	0.0187
17015331	-1.49	0.015	1.8	0.0381	F13A1
17015799	1.39	0.0137	1.37	0.0455	LOC105374942	+
17023296	1.89	0.0007	-1.86	0.0074
17023377	1.57	0.0236	-1.75	0.0178
17023653	1.81	0.041	-1.65	0.0157	MIR548AJ1
17024225	-1.35	0.0483	1.59	0.0128
17024506	-1.3	0.0238	1.25	0.0066	KATNBL1P6
17046405	-1.9	0.0019	-1.59	0.0006		+
17052530	1.39	0.0079	1.26	0.0434	MGAM2	+
17052652	1.29	0.0467	1.18	0.0218	PRSS1; PRSS3P2; PRSS3P1; PRSS2	+
17053007	2.51	0.0188	2	0.0492		+
17056672	-2.51	0.0169	-2.79	0.0068		+
17057922	1.43	0.0201	1.33	0.0254	FKBP9P1	+
17068712	-2.22	0.0046	1.36	0.0289
17071397	-1.55	0.0316	-1.72	0.013		+
17076203	-1.61	0.0016	-1.44	0.0419		+
17076273	-1.55	0.0288	1.36	0.0369	LOC728024
17078392	1.52	0.0099	-1.45	0.047
17080648	1.22	0.0351	-1.32	0.0193	HAS2
17083739	1.24	0.0455	-1.22	0.0255	LOC105375983
17084037	-1.35	0.0406	1.18	0.0335
17085399	-2	0.0052	1.58	0.005	KGFLP1
17085996	-1.91	3.27e-05	1.46	0.0058
17086337	1.58	0.0019	-1.34	0.0437	LOC101927552
17087211	2.04	0.0007	-1.38	0.037	LOC100132781
17092076	1.65	0.0196	-1.67	0.0058
17094327	-2	0.0081	1.74	0.0454
17096088	1.26	0.0255	-1.25	0.0467	LOC105376156
17101279	-1.39	0.0358	1.46	0.0086	LINC01546
17102087	-1.18	0.0382	1.18	0.0438	ZNF645
17104049	-1.61	0.0069	1.29	0.0267	SNORA11; MAGED2
17107362	1.58	0.0107	-1.59	0.0398	FGF13-AS1
17111190	-1.24	0.0132	1.34	0.0097
17111216	-1.32	0.0053	1.27	0.0384
17118160	1.29	0.0097	-1.63	0.0069	LOC401261
17118356	1.36	0.0429	1.18	0.0395		+
17118876	-1.62	0.0428	1.58	0.0143
17120174	1.34	0.0351	-1.48	0.0241
17120196	1.23	0.0364	1.17	0.0422		+
17120296	-1.61	0.0142	1.4	0.0102
17120738	1.34	0.0295	-1.63	0.003
17121908	1.21	0.0342	-1.51	0.0052
17122072	-1.26	0.0484	1.19	0.0453
17123352	1.28	0.0355	-1.26	0.0299
17123752	-1.45	0.0104	-1.51	0.0089		+
17124370	1.5	0.0092	1.8	0.0012		+
17124418	1.34	0.0068	-1.44	0.0171
17124788	1.98	0.0029	-1.65	0.0269
17125058	1.06	0.0454	-1.48	0.0359
17125476	-1.57	0.022	-1.27	0.0379		+
17126254	1.94	0.0168	-1.54	0.0262

## Sheet: TableS6
Table S6. Probeset IDs nominally affected by miR1908 5p in both HuH-7 and primary hepatocytes. Organized by Gene Symbol. Inconsistency is highlighted by yello highlights. 293 out of 317 genes (defined by Gene Symbols) were consistent. By comparison, most poorly/speculative transcripts (i.e. without Gene Symbol) showed slightly more inconsistency (62/75 identical).
		Primary hepatocytes		HuH-7
ID	Gene Symbol	Fold Change	P-val	Fold Change	P-val
16981444	AADAT	-1.34	0.0057	-1.32	0.0162
16833518	AATF	-4.65	3.17e-07	-2.89	2.17e-06
17090373	ABL1	-2.32	7.29e-06	-1.5	0.0048
16710245	ACADSB	1.47	0.0412	1.47	0.0343
16816604	ACSM3	-1.54	0.0195	-1.41	0.0233
16794177	ACTN1	-1.54	0.0044	-1.7	0.0059
17008428	ADCY10P1	1.21	0.0469	1.36	0.024
16853345	ADNP2	-1.25	0.017	-1.28	0.0327
16727702	ADRBK1	-1.56	0.0006	-1.5	0.0113
17043856	AHR	-1.17	0.0265	-1.26	0.0498
16874419	AKT1S1; PNKP	-2.27	1.12e-05	-2.2	9.08e-06
16826539	AKTIP	1.54	0.0016	1.73	0.0033
17113320	AMMECR1	1.26	0.0278	1.35	0.0289
16716478	ANKRD1	1.34	0.0049	2.89	0.0005
16829302	ANKRD11	-1.5	0.0055	-1.22	0.0158
17087380	ANP32B	-1.21	0.0195	-1.4	0.0072
16969821	AP1AR	1.71	0.0046	1.57	0.0059
16833345	AP2B1	-1.22	0.0156	-1.36	0.0181
17103160	ARAF	-2.38	7.72e-05	-1.64	0.0336
16746057	ARHGAP32	-1.26	0.0353	-1.3	0.0138
16857567	ARHGEF18	-1.33	0.0187	-1.37	0.0103
17114520	ARHGEF6	-1.43	0.0012	-1.39	0.0451
16716302	ATAD1	1.67	0.0047	1.5	0.0007
16864393	ATF5; MIR4751	-2.11	7.68e-05	-1.38	0.0322
16815791	ATF7IP2	-1.43	0.0245	-1.4	0.0347
16856476	ATP5D	-2.64	4.02e-05	-2.15	0.0142
16815137	ATP6V0C	-2.94	1.16e-05	-1.39	0.0268
16887171	B3GALT1	1.34	0.0123	-1.97	5.97e-05
16859454	BABAM1	-1.58	0.0074	-1.54	0.0026
16922007	BACH1	-1.87	0.0009	1.53	0.0235
16920475	BCAS1	-1.25	0.0266	-1.41	0.0094
16670114	BCL9	-1.86	0.0001	-1.58	0.0261
16745113	BCL9L	-1.31	0.0319	-1.36	0.0139
16869814	BRD4	-2.64	0.0002	-1.71	0.0005
17048727	BRI3	-1.83	0.0005	-1.32	0.0408
16799170	C15orf41	-1.52	0.0005	-1.43	0.0052
16856510	C19orf24	-1.34	0.0047	-1.38	0.0183
17043437	C7orf26	-1.46	0.0024	-1.19	0.0422
17099827	C9orf69	-1.44	0.0034	-1.28	0.0169
16851427	CABLES1	-1.84	9.54e-05	-1.19	0.0113
16718840	CACUL1	1.58	0.0018	1.79	0.0002
16993397	CANX	1.71	0.0002	1.73	0.0017
16858321	CARM1	-2.29	1.33e-05	-1.2	0.0379
16865730	CCDC106	-1.33	0.0351	-1.55	0.0079
16788223	CCNK	-1.8	0.0006	-1.53	0.0014
16929775	CDC42EP1	-1.9	0.0015	-1.55	0.0018
16801400	CGNL1	-1.47	0.0016	-1.75	0.0286
16882955	CIAO1	-1.34	0.0494	-1.32	0.0316
16780317	CLDN10-AS1	1.17	0.0397	-1.21	0.0229
16681477	CLSTN1	-2.52	2.33e-05	-2.19	9.39e-06
16821296	CMIP	-2.8	4.32e-05	-1.66	0.0011
16856350	CNN2	-3.14	3.98e-06	-2.69	3.32e-05
16834409	CNTNAP1	1.48	0.0228	1.11	0.0354
16857093	CREB3L3	-4.06	8.02e-07	-1.6	0.0145
16748465	CREBL2	1.28	0.0115	1.35	0.0145
16803059	CSK	-1.89	8.2e-05	-1.6	0.004
16976827	CXCL5	1.38	0.0158	2.22	0.0008
16862385	CYP2B6	-3.41	2.36e-07	-2.48	0.0015
17019707	CYP39A1	-1.61	0.0145	1.23	0.0208
16994373	DAP	-1.36	0.0056	-1.49	0.0036
16859486	DDA1	-3.48	6.85e-07	-2.3	3.56e-06
17098222	DENND1A	-1.43	0.0027	-1.34	0.0101
16892555	DGKD	-1.39	0.002	-1.7	0.0002
16688332	DIRAS3	-1.63	0.0241	-1.26	0.0447
16867378	DPP9	-1.37	0.0067	-1.44	0.0259
16836404	DYNLL2	1.33	0.007	1.31	0.0115
16697166	EDEM3	1.49	0.0071	1.44	0.004
16945212	EEFSEC	-2.36	0.0032	-1.36	0.0079
16705715	EIF4EBP2	-3.56	8.65e-07	-1.53	0.0023
16829985	ENO3	1.44	0.0289	1.47	0.0139
17060758	EPHB4	-1.49	0.0105	-1.53	0.0164
16752397	ERBB3	-1.34	0.0235	-1.23	0.0383
16717452	ERLIN1	1.61	0.0006	1.46	0.0134
17014846	ERMARD	1.39	0.0075	1.67	0.0195
17058152	ERV3-1; ZNF117	-1.58	0.0047	-1.38	0.0109
16748407	ETV6	-1.46	0.0024	-1.46	0.0005
17080450	EXT1	1.27	0.0369	1.33	0.0091
17108528	F8A1	-1.53	0.003	-1.64	0.0039
17108582	F8A2; F8A3; F8A1	-1.51	0.0016	-1.31	0.0316
17115801	F8A2; F8A3; F8A1	-1.51	0.0016	-1.31	0.0316
16686951	FAF1	-1.27	0.0183	-1.18	0.0258
17098698	FAM102A	-2.47	5.79e-05	-1.45	0.0422
17086921	FAM120A	-1.98	0.0004	-1.33	0.008
16712076	FAM171A1	-1.25	0.0126	-1.23	0.0324
16704837	FAM21C	-1.3	0.0052	-1.22	0.0196
16842821	FAM222B	-2.48	2.54e-05	-1.38	0.0285
16748565	FAM234B	1.3	0.0185	1.34	0.013
16700456	FAM89A; MIR1182	-1.4	0.0341	-1.27	0.0159
17005157	FAM8A1	1.25	0.0291	1.39	0.0038
16827234	FAM96B	1.65	0.0012	1.33	0.036
16971643	FGB	1.34	0.0049	1.31	0.0276
16951085	FGD5-AS1	1.63	0.0062	1.49	0.0055
17097388	FKBP15	-1.67	0.0004	-1.21	0.0197
16746808	FKBP4; ITFG2	1.3	0.0101	1.22	0.0419
16905590	FKBP7	-1.51	0.0128	-1.16	0.0218
16870432	FKBP8	-5.17	3.53e-07	-2.69	1.07e-05
16839086	FOXK2	-1.36	0.0038	-1.36	0.0111
17008477	FOXP4; MIR4641	-1.34	0.0032	-1.43	0.0016
16934568	FOXRED2	-1.68	0.0038	-1.6	0.0106
16804942	FURIN	-2.59	2.55e-05	-1.7	0.0036
16818207	FUS	-1.36	0.049	-1.25	0.0299
17115636	G6PD	-1.42	0.003	-1.97	0.0014
17085859	GDA	1.58	0.005	1.38	0.033
17108376	GDI1	1.75	0.0004	1.25	0.0306
16869643	GIPC1	-1.74	0.0014	-1.39	0.0176
16823649	GLYR1	1.86	0.01	1.71	0.0007
16856887	GNA11	-1.73	0.0002	-1.41	0.0284
16692805	GOLPH3L	-1.68	0.0079	-1.37	0.0187
16717359	GOT1	1.51	0.0067	1.25	0.0419
16860971	HAMP	2.12	0.0242	1.56	0.0051
17068642	HGSNAT	1.83	5.58e-05	1.55	0.0014
17063461	HIPK2	-2.3	0.0003	-1.44	0.024
17005600	HIST1H2BH	1.69	0.002	1.32	0.0372
17005862	HIST1H3H	-2.11	0.0005	1.48	0.0259
16692636	HIST2H2AB	-1.49	0.0087	-2.26	0.006
17047504	HSPB1	-2.22	1.18e-05	-2.01	0.0002
16871467	HSPB6	-2.04	0.0004	-1.81	0.0023
16894221	ID2-AS1	1.44	0.0059	1.52	0.0243
17106493	IL13RA1	1.32	0.0115	1.39	0.0032
16721479	ILK	-3.32	4.21e-06	-2.73	2.13e-07
16760546	ING4	-1.27	0.0435	-1.3	0.0494
17095918	IPPK	1.24	0.0304	1.53	0.0314
16937579	IRAK2	-1.47	0.0093	-1.48	0.0243
16873037	IRGQ	1.45	0.0013	1.48	0.0261
16911517	ISM1	-1.52	0.0013	-1.47	0.0413
16744125	KDELC2	-1.97	2.43e-05	-1.41	0.0281
17085399	KGFLP1	-1.32	0.023	1.58	0.005
16661917	KHDRBS1	-1.44	0.0046	-1.28	0.0349
17063394	KIAA1549	-1.98	0.0005	-1.4	0.0036
16999817	KIF3A	1.78	0.0007	1.47	0.0009
16727324	KLC2	-1.21	0.0308	-1.29	0.0388
16859314	KLF2	1.58	0.0016	3.99	2.32e-05
16783944	KLHDC2	1.46	0.0179	1.49	0.017
16660175	KLHDC7A	-1.33	0.0387	1.37	0.0089
16764160	KMT2D	-1.37	0.0291	-1.22	0.0225
16707929	LCOR	1.59	0.0174	1.2	0.0364
16796060	LGMN	1.38	0.0052	1.64	0.0286
16777805	LINC00365	-1.53	0.0439	1.46	0.0168
16773674	LINC00398	-1.48	0.0156	-1.29	0.036
16675223	LINC01037	1.23	0.0304	-1.33	0.016
16982094	LINC01093	1.33	0.0274	-1.42	0.0077
16804898	LINC01585	1.27	0.0368	-1.24	0.0392
16943328	LNP1	-1.23	0.0479	-1.36	0.0184
17058037	LOC100287294; LOC402269	-1.21	0.0344	-1.31	0.0034
16790127	LOC100507513	-1.38	0.0052	1.42	0.0248
16846042	LOC101927060	-1.56	0.0011	-1.34	0.016
16700686	LOC101927851	1.24	0.0386	1.31	0.0213
16825443	LOC101928215	-1.32	0.014	1.6	0.019
17013918	LOC101928868	-1.44	0.0157	-1.54	0.0032
16818897	LOC102467079	1.23	0.0338	1.27	0.0219
16952878	LOC102724297	1.29	0.0204	-1.4	0.0185
16754402	LOC105369848	-1.53	0.0098	1.61	0.0227
16935833	LOC105373053	-1.33	0.0234	-2.14	0.0005
16983432	LOC105374663	1.64	0.019	1.71	0.0114
17010539	LOC105377866	-1.67	0.0004	-1.4	0.0192
16999372	LOC105379161	-1.31	0.0257	-1.32	0.0363
17066013	LOC105379298	1.18	0.0485	1.36	0.0498
17108843	LOC389906; LOC441528	-1.47	0.0228	-1.28	0.0099
16768287	LOC728084	1.48	0.0254	-1.55	0.0165
17004491	LYRM4-AS1	-1.34	0.0043	-1.41	0.0285
17073577	MAF1	-1.49	0.0055	-1.44	0.0061
16941167	MANF	1.31	0.0067	1.6	0.0415
16761617	MANSC1	-1.48	0.0012	-1.29	0.0186
17021217	ME1	-2.32	2.02e-05	-2.15	0.0252
16844155	MED1	-1.29	0.0132	-1.28	0.0197
16851824	MEP1B	-1.55	0.0153	1.34	0.0141
16694446	MEX3A	-1.32	0.0146	-1.45	0.0035
16866702	MEX3D	-1.81	0.0002	-1.36	0.0107
17003748	MGAT4B	-1.54	0.0006	-1.36	0.0119
16829922	MINK1	-1.99	0.0001	-1.38	0.0298
17108585	MIR1184-1; MIR1184-2; MIR1184-3	-1.54	0.0029	-1.25	0.0332
17115763	MIR1184-1; MIR1184-2; MIR1184-3	-1.54	0.0029	-1.25	0.0332
17115796	MIR1184-1; MIR1184-2; MIR1184-3	-1.54	0.0029	-1.25	0.0332
16836624	MIR21; VMP1	1.77	0.0002	1.29	0.0336
16810011	MIR2116	1.47	0.0222	-1.34	0.0491
17095633	MIR4290HG	-1.13	0.0439	1.6	0.0215
16804476	MIR7-2	-2	0.0434	-1.52	0.0332
16757969	MLEC	1.49	0.0193	2.05	2.66e-05
16846864	MMD	2.21	7.79e-05	1.63	7.38e-05
16784947	MNAT1	1.96	0.0003	1.87	4.54e-05
16680608	MORN1	1.17	0.0346	1.37	0.0071
17114368	MOSPD1	1.17	0.0324	1.75	0.0017
16749511	MRPS35	1.43	0.0018	1.33	0.0142
16671791	MSTO1	-1.68	0.0096	1.9	0.0432
16819207	MT2A	1.51	0.0063	1.26	0.0359
16789681	MTA1; TEX22	-1.88	9.32e-05	-1.34	0.0131
17107717	MTMR1	-1.53	0.0103	-1.18	0.0123
16827833	MTSS1L	-1.79	0.0011	-1.56	0.0334
17072669	MYC	-1.29	0.0458	-1.33	0.0137
16815447	NAA60	-1.78	7.56e-05	-1.34	0.0075
16742671	NARS2	1.93	0.0006	1.59	0.023
16856910	NCLN	-1.74	0.0001	-1.45	0.0093
16772074	NCOR2	-1.61	0.0003	-1.4	0.002
16928824	NF2	-1.61	0.0016	-1.51	0.0436
16856946	NFIC	-3.38	0.0001	-1.5	0.0055
16858805	NFIX	-2.75	0.0001	-1.43	0.0125
16700888	NID1	-1.27	0.0326	-1.24	0.0206
17087779	NIPSNAP3B	-1.35	0.0207	-1.64	0.0067
16834252	NKIRAS2	-2.32	0.0003	-1.97	0.0001
17076627	NKX6-3	1.31	0.0258	-1.3	0.0375
16883498	NPAS2	-1.67	0.0017	-1.27	0.0289
16835087	NSF	1.71	0.0005	2.38	4.09e-07
16835064	NSFP1; NSF	1.61	0.0004	2.15	2.19e-06
16850337	NSFP1; NSF	1.61	0.0004	2.15	2.19e-06
17012079	NUS1	1.43	0.0017	1.3	0.0207
17005884	OR2B6	1.35	0.0456	1.33	0.0369
16701615	OR2T29; OR2T5	1.28	0.013	1.55	0.036
16657445	OR4F5	1.69	0.0215	-1.5	0.0199
16915635	OSBPL2	1.37	0.0057	1.36	0.0061
16715361	P4HA1	1.46	0.0026	1.47	0.001
16685669	PABPC4	-1.53	0.0054	-1.66	0.0032
16990267	PCDHB5	-1.82	0.0031	-1.46	0.0208
16760649	PHB2	-1.88	7.37e-05	-1.44	0.0052
16669905	PIAS3	1.47	0.0146	1.4	0.0094
16801283	PIGB	-1.28	0.028	-1.44	0.0145
16963420	PIGZ	1.38	0.0021	1.88	0.0036
16859740	PIK3R2	-2.19	7.24e-05	-1.69	0.0039
16867115	PIP5K1C	-1.76	0.0001	-1.8	0.0026
16675197	PLA2G4A	1.16	0.048	-1.61	0.0337
16918296	PLAGL2	-1.29	0.0097	-1.66	0.0396
17060857	PLOD3	-2.15	0.0001	-1.42	0.0161
16815756	PMM2	-1.46	0.0019	-1.55	0.0042
17068636	POMK	1.68	0.0011	1.65	0.0024
16808149	PPIP5K1	-1.25	0.0433	1.22	0.0159
16715505	PPP3CB	-1.27	0.0105	-1.31	0.0234
16665182	PRKAA2	1.45	0.0251	1.25	0.0113
16692297	PRKAB2	1.5	0.0082	1.43	0.0395
16953735	PRKAR2A	-1.31	0.0244	-1.44	0.0064
16761464	PRR4; PRH1; TAS2R14	-1.24	0.027	-1.78	0.0115
16712576	PRTFDC1	-1.29	0.0252	-1.5	0.0134
17075112	PSD3	1.55	0.0053	1.29	0.0304
16861193	PSENEN	1.42	0.0052	1.4	0.0229
17118152	QIQN5815	-1.33	0.0126	-1.61	0.0051
16885978	R3HDM1	-2.04	0.0014	-1.5	0.0074
16857897	RAB11B	-2.4	8.8e-06	-1.41	0.0024
16859270	RAB8A	-1.71	0.0011	-1.66	0.0012
16867592	RANBP3	-1.62	0.0003	-1.24	0.0107
17099208	RAPGEF1	1.44	0.004	1.39	0.0392
16925341	RCAN1	1.57	0.0004	1.5	0.0313
16882478	RMND5A	-1.43	0.0021	-1.36	0.0246
16757915	RNF10	-1.69	0.0012	-1.6	0.0006
17079598	RNF19A	1.37	0.0057	1.3	0.0287
17003077	RNF44	-1.34	0.0184	-1.29	0.0292
16930938	RNU12	1.61	0.0022	2.45	0.0114
16729548	RPS28	-1.79	0.0012	-1.6	0.002
16939402	RPSA	-1.32	0.0433	-1.24	0.0416
16735994	RRAS2	1.56	0.0183	1.67	0.0007
16868619	S1PR2	-1.46	0.0225	-1.3	0.0181
17076009	SARAF	1.3	0.032	1.89	5.4e-05
16812831	SEC11A	-2.08	2.17e-05	-1.72	0.0012
16818090	SETD1A	-1.36	0.0092	-1.28	0.0235
16980005	SETD7	1.23	0.0179	1.46	0.005
16856737	SF3A2	-1.24	0.0354	-1.25	0.0345
16955016	SFMBT1	1.64	0.0003	1.86	9.89e-05
16757098	SH2B3	-1.57	0.0013	-1.68	0.0249
16731084	SIK2	-1.77	0.0005	-1.34	0.0141
16873404	SIX5	-1.37	0.0213	-1.48	0.0498
16657993	SKI	-2.17	7.16e-05	-1.56	0.0031
16915815	SLC17A9	-1.32	0.0413	-1.38	0.0023
16916920	SLC23A2	1.45	0.0074	1.55	0.0033
17116720	SLC25A6	-1.44	0.0044	-1.67	0.0007
17043258	SLC29A4	-1.6	0.0141	-2.76	0.0002
16760842	SLC2A14	-1.34	0.0098	-1.41	0.0091
16916104	SLC2A4RG	-1.32	0.0089	-1.98	0.0007
16960752	SLC33A1	1.31	0.0165	1.56	0.0297
16928046	SMARCB1	1.28	0.0071	1.23	0.018
16718370	SMNDC1	-1.24	0.0269	-1.33	0.0096
16889218	SPATS2L	1.25	0.0164	1.22	0.0172
16779146	SPRYD7	1.3	0.0124	1.32	0.0442
16791849	SPTSSA	-1.18	0.0471	1.16	0.0371
17008856	SRF	1.27	0.0442	1.3	0.0377
16681611	SRM	-3.74	1.25e-06	-2.6	6.32e-05
16745922	SRPR	-1.91	2.94e-05	-1.4	0.0089
17021546	SRSF12	1.62	0.0023	1.13	0.0424
16856463	STK11	-1.47	0.001	-1.54	0.0215
16847087	SUPT4H1	1.78	0.0017	1.47	0.0068
16864373	TBC1D17; MIR4750	-1.51	0.0065	-1.53	0.0014
16882162	TCF7L1	-1.48	0.0011	-1.24	0.0233
16705381	TET1	-1.65	0.0328	-1.31	0.0161
16847164	TEX14	1.92	0.0019	1.25	0.0297
16818359	TGFB1I1	1.26	0.0298	1.15	0.0455
16677556	TGFB2; TGFB2-OT1	-2.12	0.007	-1.55	0.0128
16729472	THRSP	-3.95	0.0014	1.18	0.0245
16828462	TMEM170A	1.21	0.0398	1.28	0.0167
17094814	TMEM2	1.2	0.0438	1.35	0.0079
16661377	TMEM222	-1.6	0.0178	-1.54	0.0301
16756431	TMEM263	1.37	0.0417	1.66	5.14e-05
17064407	TMUB1	-1.29	0.0236	-1.3	0.0449
17001763	TNIP1	-1.61	0.0006	-1.22	0.0263
17054755	TNRC18	-1.34	0.0109	-1.12	0.0425
16863104	TOMM40	-1.88	0.0002	-1.74	0.0111
16840732	TP53	-1.63	0.0038	-1.17	0.018
16916130	TPD52L2	2.72	0.0005	1.92	1.36e-05
16815001	TRAF7	-1.88	7.63e-05	-1.58	0.0008
16781821	TRAV1-2	1.45	0.0072	-1.46	0.0182
16996744	TRIM23	2.31	0.0009	1.54	0.0015
17016692	UBD	1.78	0.007	-3.47	0.0048
16892985	UBE2F; SCLY; UBE2F-SCLY	-1.41	0.0224	-1.26	0.0285
17088100	UGCG	1.7	0.0022	1.61	0.0369
16673043	UHMK1	1.89	0.0028	2.94	3.62e-05
17113635	UPF3B	-1.4	0.0459	-1.33	0.0356
17108562	VBP1	1.49	0.0018	1.27	0.0492
17044715	WIPF3	-1.79	0.0004	-1.83	0.0017
16878662	YPEL5	1.35	0.0025	1.56	0.0055
16661663	YTHDF2	1.44	0.0023	1.57	0.0063
16914103	YWHAB	1.39	0.0029	1.22	0.0395
16679499	ZBTB18	1.24	0.0083	1.35	0.0176
16867235	ZBTB7A	-1.54	0.0054	-1.3	0.0214
16821807	ZC3H18	-1.9	0.0001	-1.73	8.65e-05
16873659	ZC3H4	-1.5	0.0148	-1.31	0.0242
17098900	ZDHHC12	-1.47	0.0025	-1.5	0.0108
16919915	ZMYND8	-1.42	0.0056	-1.29	0.0158
16833119	ZNF207; MIR632	-1.41	0.0043	-1.32	0.0263
16878335	ZNF512	-1.33	0.0119	-1.31	0.0383
17072546	ZNF572	-1.37	0.0418	-1.33	0.0175
17064197	ZNF767P	-1.26	0.0146	-1.28	0.042
16903028	ZRANB3	-1.23	0.0115	-1.34	0.0063
16668598		-1.97	0.0196	-1.29	0.0497
16687715		-1.61	0.0364	-1.28	0.035
16700552		1.34	0.0045	1.2	0.0468
16715048		-1.54	0.0149	-1.29	0.0289
16722026		-1.42	0.02	-1.4	0.0126
16729503		1.53	0.0094	1.7	0.0106
16741897		-1.73	0.019	1.66	0.0212
16745146		1.4	0.0309	-1.39	0.0243
16748391		1.34	0.0361	-1.31	0.0248
16755904		1.35	0.0032	1.89	0.0016
16761743		1.36	0.0217	1.31	0.0159
16768915		1.43	0.0209	1.56	0.0339
16771356		1.75	0.0016	2.25	0.0002
16780421		1.25	0.0397	1.19	0.0268
16794439		-1.37	0.0472	-2.14	0.0022
16802147		1.62	0.0121	1.72	0.019
16813319		-1.68	0.0007	-1.6	0.0158
16847483		1.31	0.046	1.42	0.0284
16866562		-2.08	0.0004	-1.98	0.0004
16879239		-1.29	0.0349	1.43	0.014
16884627		1.42	0.045	1.79	0.0056
16885238		1.4	0.0279	-1.58	0.0393
16892112		-2.17	0.0001	-1.47	0.0024
16897035		-1.34	0.0484	-1.36	0.0361
16900709		1.3	0.0221	1.4	0.0267
16918518		-1.39	0.0038	1.4	0.0142
16956136		1.21	0.0257	-1.32	0.0433
16959174		-1.37	0.0327	1.5	0.0205
16959866		2.34	0.0361	1.44	0.0329
16967137		-1.86	0.001	-1.44	0.0056
16967598		1.33	0.0262	1.54	0.0006
16995080		1.45	0.0124	-1.41	0.0056
16997389		1.34	0.0437	-1.88	0.0082
16998508		1.31	0.0322	-1.67	0.0311
17002167		-1.26	0.023	-1.31	0.0353
17003745		2.2	1.98e-05	2.24	0.0011
17004089		1.22	0.0402	1.64	0.0182
17023225		1.48	0.0496	1.36	0.0179
17048244		-1.31	0.0485	-1.31	0.0453
17053007		1.24	0.0129	2	0.0492
17066328		2.44	0.0256	1.76	9.61e-05
17086428		1.31	0.0384	1.29	0.0341
17090878		1.49	0.018	-1.26	0.0228
17101126		-1.6	0.0048	-1.75	0.0009
17109675		-1.81	0.0125	1.32	0.0405
17115881		-1.6	0.0048	-1.75	0.0009
17118638		1.19	0.0486	-1.32	0.0468
17120364		-1.6	0.0011	1.25	0.0416
17120724		-1.26	0.0117	1.68	0.0365
17120772		-1.32	0.0416	1.25	0.0433
17120990		-1.98	0.0002	-1.44	0.0031
17122228		1.28	0.0297	1.43	0.0077
17122428		-1.24	0.0179	-1.22	0.0197
17122474		-1.54	0.0317	-1.47	0.0031
17122484		-1.45	0.0417	-1.58	0.0032
17122488		-1.64	0.0039	-1.63	0.0158
17122496		-1.29	0.0338	-1.42	0.004
17122502		-1.62	0.0301	-1.44	0.0096
17122646		-1.36	0.0346	-1.35	0.0479
17123740		2.2	0.0234	2.02	9.1e-06
17123742		2.57	0.0169	2.31	1.01e-05
17123862		1.44	0.05	1.78	0.0072
17123882		1.61	0.0002	1.95	0.0008
17124194		1.24	0.0389	1.67	0.0011
17124504		-1.21	0.0357	-1.8	0.0004
17124802		2.43	2.58e-05	1.65	0.0165
17125058		-1.36	0.0222	-1.48	0.0359
17125108		-1.32	0.013	-1.71	0.016
17125134		1.43	0.0455	1.42	0.0156
17125292		-1.88	3.1e-05	-1.97	0.0003
17125294		-1.87	2.88e-05	-2.12	0.0003
17125504		1.43	0.0246	1.39	0.0108
17125566		-1.86	5.67e-05	-1.3	0.0041
17125568		-1.85	3.41e-05	-1.34	0.005
17125836		-1.9	0.0046	-1.51	0.0085

## Sheet: Table S7
Table S7. Reactome Gene sets identified by Over-Representation Analysis of transcripts impacted by miR1908-5p in both HuH-7 cells and primary hepatocytes. Transcripts from mimic vs mimic ctl treated samples were analyzed by transcription array and Transcriptome Analysis Console. A shared list of nominally significant ID hits with Gene Symbols was filtered for direction of effect consistency and s…
Gene Set	Description	P Value	FDR
R-HSA-163680	AMPK inhibits chREBP transcriptional activation activity	0.000168	0.14883
R-HSA-165159	mTOR signalling	0.000196	0.14883
R-HSA-201722	Formation of the beta-catenin:TCF transactivating complex	0.000271	0.14883
R-HSA-170834	Signaling by TGF-beta Receptor Complex	0.000349	0.14883
R-HSA-1989781	PPARA activates gene expression	0.000962	0.22653
R-HSA-400206	Regulation of lipid metabolism by Peroxisome proliferator-activated receptor alpha (PPARalpha)	0.001074	0.22653
R-HSA-6802952	Signaling by BRAF and RAF fusions	0.00161	0.22653
R-HSA-6802948	Signaling by high-kinase activity BRAF mutants	0.001681	0.22653
R-HSA-3232118	SUMOylation of transcription factors	0.001849	0.22653
R-HSA-3247509	Chromatin modifying enzymes	0.002003	0.22653
R-HSA-4839726	Chromatin organization	0.002003	0.22653
R-HSA-983231	Factors involved in megakaryocyte development and platelet production	0.002084	0.22653
R-HSA-2173793	Transcriptional activity of SMAD2/SMAD3:SMAD4 heterotrimer	0.00229	0.22653
R-HSA-3769402	Deactivation of the beta-catenin transactivating complex	0.00229	0.22653
R-HSA-9006936	Signaling by TGF-beta family members	0.002367	0.22653
R-HSA-1445148	Translocation of SLC2A4 (GLUT4) to the plasma membrane	0.002496	0.22653
R-HSA-5674135	MAP2K and MAPK activation	0.002523	0.22653
R-HSA-6802946	Signaling by moderate kinase activity BRAF mutants	0.002523	0.22653
R-HSA-6802955	Paradoxical activation of RAF signaling by kinase inactive BRAF	0.002523	0.22653
R-HSA-194315	Signaling by Rho GTPases	0.00345	0.29429

## Sheet: Table S8
Table S8. Gene Ontology gene sets impacted by miR1908-5p mimic in both primary hepatocyte and HuH-7 assessed Over-Representation Analysis. Transcripts nominally changed in both primary hepatocytes and HuH-7 hepatoma cells were submitted to analysis via WebGestalt. Unique user IDs are unambiguously mapped to 296 unique entrezgene IDs of which 218 IDs were annotated to the selected Gene Ontology fu…
Gene Set	Description	P Value	FDR
GO:1903508	positive regulation of nucleic acid-templated transcription	1.8164e-07	0.00023681
GO:1902680	positive regulation of RNA biosynthetic process	1.8519e-07	0.00023681
GO:0051254	positive regulation of RNA metabolic process	1.2589e-07	0.00023681
GO:0010557	positive regulation of macromolecule biosynthetic process	4.9472e-08	0.00023681
GO:0045935	positive regulation of nucleobase-containing compound metabolic process	1.7774e-07	0.00023681
GO:0031328	positive regulation of cellular biosynthetic process	9.6076e-08	0.00023681
GO:0009891	positive regulation of biosynthetic process	1.6316e-07	0.00023681
GO:0071495	cellular response to endogenous stimulus	2.1777e-07	0.00024365
GO:0045944	positive regulation of transcription by RNA polymerase II	1.1827e-06	0.0010587
GO:0009719	response to endogenous stimulus	1.105e-06	0.0010587
GO:0051247	positive regulation of protein metabolic process	1.502e-06	0.0012222
GO:0045893	positive regulation of transcription, DNA-templated	1.8092e-06	0.0013495
GO:2000113	negative regulation of cellular macromolecule biosynthetic process	2.4642e-06	0.0015755
GO:0009890	negative regulation of biosynthetic process	2.326e-06	0.0015755
GO:0010628	positive regulation of gene expression	2.7628e-06	0.0016486
GO:0070848	response to growth factor	3.7512e-06	0.001883
GO:0010558	negative regulation of macromolecule biosynthetic process	3.7867e-06	0.001883
GO:0031327	negative regulation of cellular biosynthetic process	3.7717e-06	0.001883
GO:0032270	positive regulation of cellular protein metabolic process	4.4291e-06	0.0020866
GO:0010629	negative regulation of gene expression	4.6771e-06	0.0020932
GO:0007179	transforming growth factor beta receptor signaling pathway	5.4223e-06	0.0021946
GO:0007178	transmembrane receptor protein serine/threonine kinase signaling pathway	5.5791e-06	0.0021946
GO:0071363	cellular response to growth factor stimulus	5.6391e-06	0.0021946
GO:0090092	regulation of transmembrane receptor protein serine/threonine kinase signaling pathway	7.9599e-06	0.0026938
GO:0045892	negative regulation of transcription, DNA-templated	8.1255e-06	0.0026938
GO:1903507	negative regulation of nucleic acid-templated transcription	7.7434e-06	0.0026938
GO:1902679	negative regulation of RNA biosynthetic process	8.0413e-06	0.0026938
GO:0071560	cellular response to transforming growth factor beta stimulus	1.1294e-05	0.0036105
GO:0051253	negative regulation of RNA metabolic process	1.2869e-05	0.0039722
GO:0017015	regulation of transforming growth factor beta receptor signaling pathway	1.4723e-05	0.0042511
GO:0007167	enzyme linked receptor protein signaling pathway	1.44e-05	0.0042511
GO:0071559	response to transforming growth factor beta	1.5801e-05	0.0044199
GO:1903844	regulation of cellular response to transforming growth factor beta stimulus	1.7153e-05	0.0046528
GO:0007050	cell cycle arrest	1.8173e-05	0.0047843
GO:0030511	positive regulation of transforming growth factor beta receptor signaling pathway	3.6312e-05	0.0086837
GO:1903846	positive regulation of cellular response to transforming growth factor beta stimulus	3.6312e-05	0.0086837
GO:0098876	vesicle-mediated transport to the plasma membrane	3.6865e-05	0.0086837
GO:0006468	protein phosphorylation	3.4162e-05	0.0086837
GO:0045934	negative regulation of nucleobase-containing compound metabolic process	3.9752e-05	0.0091237
GO:0048821	erythrocyte development	4.3387e-05	0.009472
GO:0044093	positive regulation of molecular function	4.7879e-05	0.010204
GO:0033554	cellular response to stress	0.000156	0.029872
GO:0019220	regulation of phosphate metabolic process	0.00016254	0.03031
GO:0051726	regulation of cell cycle	0.00027332	0.046161
	Weighted Cover Set
Gene Set	Description	P Value	FDR
GO:0010557	positive regulation of macromolecule biosynthetic process	1.066e-07	0.00047024
GO:0071495	cellular response to endogenous stimulus	8.4615e-07	0.00094674
GO:0009890	negative regulation of biosynthetic process	3.5584e-06	0.0026543
GO:0010629	negative regulation of gene expression	7.8728e-06	0.0037885
GO:0007167	enzyme linked receptor protein signaling pathway	1.4546e-05	0.0048224
GO:0098876	vesicle-mediated transport to the plasma membrane	5.2245e-05	0.012273
GO:0006468	protein phosphorylation	0.00011694	0.024922
GO:0044093	positive regulation of molecular function	0.00015194	0.031628
GO:0070085	glycosylation	0.00022957	0.044672
GO:0033554	cellular response to stress	0.00024311	0.04616

## Sheet: TableS9
Table S9. Top 20 hits from Targescan 7.2. The list of putative targets comprises 2522 transcripts. STK11 is highlighted in yellow.
Gene name	Total	8mer sites	7mer-m8 sites	7mer-A1 sites	6mer sites	Representative miRNA	Cumulative weighted context++ score	Total context++ score
CXXC11	21	1	20	0	0	hsa-miR-1908-5p	-7.30	-7.30
C1orf86	4	2	2	0	0	hsa-miR-1908-5p	-2.67	-2.67
PCSK1N	3	2	0	1	0	hsa-miR-1908-5p	-1.88	-1.88
SCRT1	9	0	8	1	6	hsa-miR-1908-5p	-1.63	-1.63
RFX1	2	1	1	0	2	hsa-miR-1908-5p	-1.54	-1.54
PRSS22	5	0	5	0	1	hsa-miR-1908-5p	-1.51	-1.51
HDAC10	4	0	4	0	0	hsa-miR-1908-5p	-1.50	-1.50
FKBP8	3	1	2	0	0	hsa-miR-1908-5p	-1.49	-1.49
CRTC1	2	1	0	1	6	hsa-miR-1908-5p	-1.46	-1.50
GJD3	4	2	2	0	0	hsa-miR-1908-5p	-1.42	-1.42
STK11	4	2	2	0	1	hsa-miR-1908-5p	-1.39	-1.39
VWA1	6	0	5	1	1	hsa-miR-1908-5p	-1.37	-1.59
EEF1A2	4	1	3	0	0	hsa-miR-1908-5p	-1.34	-1.34
PABPC1L2B	3	1	2	0	0	hsa-miR-1908-5p	-1.34	-1.34
PABPC1L2A	3	1	2	0	0	hsa-miR-1908-5p	-1.34	-1.34
DLGAP4	3	2	1	0	0	hsa-miR-1908-5p	-1.33	-1.46
RENBP	4	0	4	0	0	hsa-miR-1908-5p	-1.28	-1.28
RAX	4	0	2	2	1	hsa-miR-1908-5p	-1.26	-1.26
C19orf26	7	1	5	1	6	hsa-miR-1908-5p	-1.25	-1.25
NRARP	4	1	2	1	2	hsa-miR-1908-5p	-1.24	-1.35
